# Supplementary material for: Global Review of Blue Carbon Ecosystem Microbial Communities
Source: Environ Microbiol. 2025 Aug 16;27(8):e70168. doi: 10.1111/1462-2920.70168 (PMC12357167; doi:10.1111/1462-2920.70168)
Supplement: Supplementary file 2 — Table S1: List of 649 studies analysed in this synthesis. [file EMI-27-e70168-s001.xlsx]

## Sheet: Sheet1
Study ID (First author, year)	Title	DOI	Blue Carbon Ecosystem	Microorganisms reported/assessed (bacteria, fungi, archaea)	Notes on DOI
Aanniz 2015	Thermophilic bacteria in moroccan hot springs, saltmarshes and desert soils	https://doi.org/10.1590/S1517-838246220140219	saltmarsh	bacteria
Abdel-Hafez 1977	Studies on mycoflora of saltmarshes in Egypt. IV=osmophilic fungi	https://doi.org/ 10.1007/BF00444107	saltmarsh	fungi
Abdel-Hafez 1978	Cellulose-decomposing fungi of saltmarshes in Egypt	https://doi.org/10.1007/BF02876594	saltmarsh	fungi
Abidin 2018	Diversity, Antimicrobial Capabilities, and Biosynthetic Potential of Mangrove Actinomycetes from Coastal Waters in Pahang, Malaysia	https://doi.org/10.2112/SI82-025.1	mangrove	bacteria
Ahila 2014	Studies on methanogenic consortia associated with mangrove sediments of ennore	https://doi.org/10.22438/jeb/35/4/MRN-13	mangrove	archeae
Ahmed 2016	Seasonal abundance of six dominant filamentous cyanobacterial species in microbial mats from mangrove backwaters in sandspit Pakistan	https://doi.org/10.30848/PJB2016-4(50))	mangrove	bacteria
Al-Amoudi 2016	Bioprospecting red sea coastal ecosystems for culturable microorganisms and their antimicrobial potential	https://doi.org/10.3390/md14090165	mangrove	bacteria
Alongi 1988	Microbial-meiofaunal interrelationships in some tropical intertidal sediments	https://doi.org/10.1357/002224088785113522	mangrove	bacteria
Alsaffar 2020	The role of seagrass vegetation and local environmental conditions in shaping benthic bacterial and macroinvertebrate communities in a tropical coastal lagoon	https://doi.org/10.1038/s41598-019-45645-4	seagrass	bacteria
Al-Zarban 2002	Nocardiopsis halotolerans sp. nov., isolated from saltmarsh soil in Kuwait	https://doi.org/10.1099/00207713-52-2-525	saltmarsh	bacteria
Alzubaidy 2016	Rhizosphere microbiome metagenomics of gray mangroves (Avicennia marina) in the Red Sea	https://doi.org/10.1016/j.gene.2015.10.032	mangrove	bacteria
Amano 2011	Contribution of anammox bacteria to benthic nitrogen cycling in a mangrove forest and shrimp ponds, Haiphong, Vietnam	https://doi.org/10.1264/jsme2.ME10150	mangrove	bacteria
Ambeng 2019	Isolation and characterization of bacteria from mangrove sediment at coastal area in Pangkep South Sulawesi	https://doi.org/10.1088/1742-6596/1341/2/022016	mangrove	bacteria
An 2020	Invasive Spartina anglica Greatly Alters the Rates and Pathways of Organic Carbon Oxidation and Associated Microbial Communities in an Intertidal Wetland of the Han River Estuary, Yellow Sea	https://doi.org/10.3389/fmars.2020.00059	saltmarsh	bacteria
Andreote 2012	The microbiome of Brazilian mangrove sediments as revealed by metagenomics	https://doi.org/10.1371/journal.pone.0038600	mangrove	bacteria
Angermeyer 2018	Saltmarsh sediment bacterial communities maintain original population structure after transplantation across a latitudinal gradient	https://doi.org/10.7717/peerj.4735	saltmarsh	bacteria
Ansede 2001	Phylogenetic Analysis of Culturable Dimethyl Sulfide-Producing Bacteria from a Spartina-Dominated saltmarsh and Estuarine Water	https://doi.org/10.1128/AEM.67.3.1210-1217.2001	saltmarsh	bacteria
Ara 2007	Nonomuraea maheshkhaliensis sp. nov., a novel actinomycete isolated from mangrove rhizosphere mud	https://doi.org/10.2323/jgam.53.159	mangrove	bacteria
Ara 2008	Actinomadura maheshkhaliensis sp. nov., a novel actinomycete isolated from mangrove rhizosphere soil of Maheshkhali, Bangladesh	https://doi.org/10.2323/jgam.54.335	mangrove	bacteria
Arfi 2012	Fungal diversity in anoxic-sulfidic sediments in a mangrove soil	https://doi.org/10.1007/s00248-015-0664-4	mangrove	fungi
Mota 2008	Two new species of Polyschema and Vanakripa and other microfungi recorded from mangrove in Veracruz, Mexico	https://doi.org/10.5248/106.29	mangrove	fungi
Arumugam 2017	Screening of novel actinobacteria and characterization of the potential isolates from mangrove sediment of south coastal India	https://doi.org/10.1016/j.micpath.2017.03.030	mangrove	bacteria
Arunasri 2005	Marichromatium indicum sp. nov., a novel purple sulfur gammaproteobacterium from mangrove soil of Goa, India	https://doi.org/10.1099/ijs.0.63456-0	mangrove	bacteria
Ashokkumar 2011	Studies on hydrographical parameters, nutrients and microbial populations of Mullipallam creek in Muthupettai mangroves (Southeast coast of India)	https://doi.org/10.3923/jm.2011.71.86	mangrove	bacteria
Audipudi 2013	Characterization of L-Asparaginase producing bacteria from mangrove soil	https://doi.org/10.20902/IJCTR.2013.050118	mangrove	bacteria
Azman 2016	Monashia flava gen. Nov., sp. nov., An actinobacterium of the family Intrasporangiaceae	https://doi.org/10.1099/ijsem.0.000753	mangrove	bacteria
Baba 2011	Microbulbifer chitinilyticus sp nov and Microbulbifer okinawensis sp nov., chitin-degrading bacteria isolated from mangrove forests	https://doi.org/10.1099/ijs.0.024158-0	mangrove	bacteria
Bagwell 1998	Physiological diversity of the rhizosphere diazotroph assemblages of selected saltmarsh grasses	https://doi.org/10.1128/AEM.64.11.4276-4282.1998	saltmarsh	bacteria
Bagwell 2000	Persistence of selected Spartina alterniflora rhizoplane diazotrophs exposed to natural and manipulated environmental variability	https://doi.org/10.1128/AEM.66.11.4625-4633.2000	saltmarsh	bacteria
Bagwell 2000	Microdiversity of culturable diazotrophs from the rhizoplanes of the saltmarsh grasses Spartina alterniflora and Juncus roemerianus	https://doi.org/10.1007/s002480000017	saltmarsh	bacteria
Bagwell 2001	Host-specific ecotype diversity of rhizoplane diazotrophs of the perennial glasswort Salicornia virginica and selected saltmarsh grasses	https://doi.org/10.3354/ame023293	saltmarsh	bacteria
Bagwell 2002	Molecular diversity of diazotrophs in oligotrophic tropical seagrass bed communities	https://doi.org/10.1111/j.1574-6941.2002.tb00912.x	seagrass	bacteria
Bahr 2005	Molecular characterization of sulfate-reducing bacteria in a New England saltmarsh	https://doi.org/10.1111/j.1462-2920.2005.00796.x	saltmarsh	bacteria
Balk 2015	Potential activity, size, and structure of sulfate-reducing microbial communities in an exposed, grazed and a sheltered, non-grazed mangrove stand at the Red Sea coast	/https://doi.org/10.3389/fmicb.2015.01478	mangrove	bacteria
Bannert 2011	Changes in diversity and functional gene abundances of microbial communities involved in nitrogen fixation, nitrification, and denitrification in a tidal wetland versus paddy soils cultivated for different time periods	https://doi.org/10.1128/AEM.01751-10	saltmarsh	archaea, bacteria
Barreto 2018	Co-occurring Mangroves and saltmarshes Differ in Microbial Community Composition	https://doi.org/10.1007/s13157-018-0994-9	saltmarsh, mangrove	bacteria
Basak 2015	Cataloguing the bacterial diversity of the Sundarbans mangrove, India in the light of metagenomics	https://doi.org/10.1016/j.gdata.2015.03.014	mangrove	bacteria
Basak 2015	Spatiotemporal Analysis of Bacterial Diversity in Sediments of Sundarbans Using Parallel 16S rRNA Gene Tag Sequencing	https://doi.org/10.1007/s00248-014-0498-y	mangrove	bacteria
Basak 2016	Bacterial diversity assessment of pristine mangrove microbial community from Dhulibhashani, Sundarbans using 16S rRNA gene tag sequencing	https://doi.org/10.1016/j.gdata.2015.11.030	mangrove	bacteria
Bashan 2002	Plant growth-promoting bacteria: A potential tool for arid mangrove reforestation	https://doi.org/10.1007/s00468-001-0152-4	mangrove	bacteria
Baskar 2015	Assessment of nitrogen fixing bacterial community present in the rhizosphere of Avicennia marina	https://doi.org/10.1007/s11356-018-3927-5	mangrove	bacteria
Bazylinski 2013	Magnetovibrio blakemorei gen. nov., sp. nov., a magnetotactic bacterium (Alphaproteobacteria: Rhodospirillaceae) isolated from a saltmarsh	https://doi.org/10.1099/ijs.0.044453-0	saltmarsh	bacteria
Behera 2016	Cellulase from Bacillus licheniformis and Brucella sp. isolated from mangrove soils of Mahanadi river delta, Odisha, India	https://doi.org/10.1080/10242422.2016.1212846	mangrove	bacteria
Behera 2019	Spatial and temporal heterogeneity in the structure and function of sediment bacterial communities of a tropical mangrove forest	https://doi.org/10.1007/s11356-018-3927-5	mangrove	bacteria
Beltrones 1999	Structure of benthic diatom assemblages from a mangrove environment in a Mexican subtropical lagoon	https://doi.org/10.1016/j.rmb.2017.01.026	mangrove	diatoms
Beltz 2020	Vegetation-Dependent Response to Drought in saltmarsh Ammonia-Oxidizer Communities	https://doi.org/10.3390/microorganisms8010009	saltmarsh	bacteria
Bernhard 2010	Estuarine nitrifiers: New players, patterns and processes	https://doi.org/10.1007/s00027-018-0584-1	saltmarsh	archaea, bacteria
Bharathkumar 2008	Characterization of the predominant bacterial population of different mangrove rhizosphere soils using 16S rRNA gene-based single-strand conformation polymorphism (SSCP)	https://doi.org/10.1007/s11274-007-9487-3	mangrove	bacteria
Bharathkumar 2008	Microbial diversity of culturable heterotrophs in the rhizosphere of saltmarsh grass, Porteresia coarctata (Tateoka) in a mangrove ecosystem	https://doi.org/10.1002/jobm.200700348	saltmarsh	bacteria
Bhattacharyya 2015	Diversity and Distribution of Archaea in the Mangrove Sediment of Sundarbans	https://doi.org/10.1155/2015/968582	mangrove	archaea
Bibi 2017	Isolation, diversity, and biotechnological potential of rhizo- and endophytic bacteria associated with mangrove plants from Saudi Arabia	https://doi.org/10.4238/gmr16029657	mangrove	bacteria
Bibi 2018	Diversity and antagonistic potential of bacteria isolated from marine grass Halodule uninervis	https://doi.org/10.1007/s13205-017-1066-1	seagrass	bacteria
Biswas 2017	Streptomyces euryhalinus sp. nov., a new actinomycete isolated from a mangrove forest	https://doi.org/10.1038/ja.2017.3	mangrove	bacteria
Blum 2004	Distribution of microbial communities associated with the dominant high marsh plants and sediments of the United States east coast	https://doi.org/10.1007/s00248-003-1051-6	saltmarsh	bacteria, fungi
Bolhuis 2013	Coastal Microbial Mat Diversity along a Natural Salinity Gradient	https://doi.org/10.1371/journal.pone.0063166	saltmarsh	archaea, bacteria
Boto 1989	Dissolved organic carbon-bacteria interactions at sediment-water interface in a tropical mangrove system	https://doi.org/10.3354/meps051243	mangrove	bacteria
Bouillon 2004	Variability in the origin of carbon substrates for bacterial communities in mangrove sediments	https://doi.org/10.1016/j.femsec.2004.03.004	mangrove	bacteria
Bouillon 2004	Carbon sources supporting benthic mineralization in mangrove and adjacent seagrass sediments (Gazi Bay, Kenya)	https://doi.org/10.5194/bg-1-71-2004	mangrove	bacteria
Bowen 2009	saltmarsh sediment bacteria: Their distribution and response to external nutrient inputs	https://doi.org/10.1038/ismej.2009.44	saltmarsh	bacteria
Bowen 2011	Microbial community composition in sediments resists perturbation by nutrient enrichment	https://doi.org/10.1038/ismej.2011.22	saltmarsh	bacteria
Bowen 2012	saltmarsh sediment diversity: A test of the variability of the rare biosphere among environmental replicates	https://doi.org/10.1038/ismej.2012.47	saltmarsh	bacteria
Bowen 2013	Functional gene pyrosequencing and network analysis: An approach to examine the response of denitrifying bacteria to increased nitrogen supply in saltmarsh sediments	https://doi.org/10.3389/fmicb.2013.00342	saltmarsh	bacteria
Bowen 2015	Marine Oxygen-Deficient Zones Harbor Depauperate Denitrifying Communities Compared to Novel Genetic Diversity in Coastal Sediments	https://doi.org/10.1007/s00248-015-0582-y	saltmarsh	bacteria
Brito 2006	Characterization of hydrocarbonoclastic bacterial communities from mangrove sediments in Guanabara Bay, Brazil	https://doi.org/10.1016/j.resmic.2006.03.006	mangrove	bacteria
Burke 2002	Interactions among plant species and microorganisms in saltmarsh sediments	https://doi.org/10.1128/AEM.68.3.1157-1164.2002	saltmarsh	bacteria
Caffrey 2010	Effects of upwelling on short-term variability in microbial and biogeochemical processes in estuarine sediments from Elkhorn Slough, California, USA	https://doi.org/10.3354/ame01387	saltmarsh	archaea, bacteria
Camacho-Sanchez 2020	Mediterranean seasonality and the halophyte Arthrocnemum macrostachyum determine the bacterial community in saltmarsh soils in Southwest Spain	https://doi.org/10.1016/j.apsoil.2020.103532	saltmarsh	bacteria
Cao 2008	Microbial community composition and denitrifying enzyme activities in saltmarsh sediments	https://doi.org/10.1128/AEM.01221-08	saltmarsh	bacteria
Carvalho 2003	Spatial variability of arbuscular mycorrhizal fungal spores in two natural plant communities	https://doi.org/10.1023/A:1023016317269	saltmarsh	fungi
Ceccon 2019	Metataxonomic and metagenomic analysis of mangrove microbiomes reveals community patterns driven by salinity and pH gradients in Paranaguá Bay, Brazil	https://doi.org/10.1016/j.scitotenv.2019.133609	mangrove	archaea, bacteria
Chakraborty 2015	Changing bacterial profile of Sundarbans, the world heritage mangrove: Impact of anthropogenic interventions	https://doi.org/10.1007/s11274-015-1814-5	mangrove	bacteria
Chakraborty 2015	Isolation and characterization of antagonistic Streptomyces spp. From marine sediments along the southwest coast of India	https://doi.org/10.1016/j.resmic.2006.03.006	mangrove	bacteria
Chambers 2016	Effects of Salinity and Inundation on Microbial Community Structure and Function in a Mangrove Peat Soil	https://doi.org/10.1007/s13157-016-0745-8	mangrove	bacteria
Chanama 2018	Pseudonocardia mangrovi sp. Nov., isolated from soil	https://doi.org/10.1099/ijsem.0.002927	mangrove	bacteria
Chatterjee 2015	Population dynamics, diversity and characterization of soil bacteria in some south-eastern regions of the sundarbans, West Bengal, India	https://doi.org/10.22376/ijpbs.2017.8.3.b1-7	mangrove	bacteria
Chaudhary 2015	Nutrients, microbial community structure and functional gene abundance of rhizosphere and bulk soils of halophytes	https://doi.org/10.1016/j.apsoil.2019.103532	saltmarsh	bacteria
Chaudhary 2017	Spatial and halophyte-associated microbial communities in intertidal coastal region of India	https://doi.org/10.1080/15226514.2016.1244168	saltmarsh	bacteria, fungi
Chaudhary 2018	Influences of Different Halophyte Vegetation on Soil Microbial Community at Temperate saltmarsh	https://doi.org/10.1007/s00248-017-1083-y	saltmarsh	archaea, bacteria, fungi
Chelius 1999	Restriction fragment length polymorphism analysis of pcr-amplified nifh sequences from wetland plant rhizosphere communities	https://doi.org/10.1080/09593332008616883	saltmarsh	bacteria
Chen 2016	Mangrove succession enriches the sediment microbial community in South China	https://doi.org/10.1038/srep27468	mangrove	bacteria, fungi
Chen 2017	Paracoccus mangrovi sp nov., isolated from a mangrove	https://doi.org/10.1099/ijsem.0.001993	mangrove	bacteria
Chen 2019	Idiomarina mangrovi sp. nov., isolated from rhizosphere soil of a mangrove Avicennia Marina forest	https://doi.org/10.1099/ijsem.0.003372	mangrove	bacteria
Cheung 2018	Community Structure, Dynamics and Interactions of Bacteria, Archaea and Fungi in Subtropical Coastal Wetland Sediments	https://doi.org/10.1038/s41598-018-32529-5	mangrove	archaea, bacteria, fungi
Chi 2012	Occurrence and Diversity of Yeasts in the Mangrove Ecosystems in Fujian, Guangdong and Hainan Provinces of China	https://doi.org/10.1007/s12088-012-0251-5	mangrove	fungi
Chowdhery 1982	Occurrence of fungi in rhizosphere, rhizoplane and non-rhizosphere zones of some mangroves	No DOI	mangrove	fungi
Chuvochina 2020	Drivers of bacterial diversity along a natural transect from freshwater to saline subtropical wetlands	https://doi.org/10.1016/j.scitotenv.2020.143455	saltmarsh, mangrove, freshwater wetland	bacteria
Cifuentes 2000	Prokaryotic diversity in Zostera noltii-colonized marine sediments	https://doi.org/10.1128/AEM.66.4.1715-1719.2000	seagrass	archaea, bacteria
Cleary 2012	Assessment of variation in bacterial composition among microhabitats in a mangrove environment using DGGE fingerprints and barcoded pyrosequencing	https://doi.org/10.1371/journal.pone.0029380	mangrove	bacteria
Cleary 2016	Temporal dynamics of sediment bacterial communities in monospecific stands of Juncus maritimus and Spartina maritima	https://doi.org/10.1111/plb.12459	saltmarsh	bacteria
Cleary 2017	Sediment depth and habitat as predictors of the diversity and composition of sediment bacterial communities in an inter-tidal estuarine environment	https://doi.org/10.1111/maec.12411	seagrass, saltmarsh	bacteria
Colares 2013	Relating microbial community structure and environmental variables in mangrove sediments inside Rhizophora mangle L. habitats	https://doi.org/10.1016/j.apsoil.2012.12.004	mangrove	archaea, bacteria
Córdova-Kreylos 2006	Diversity, composition, and geographical distribution of microbial communities in California saltmarsh sediments	https://doi.org/10.1128/AEM.72.5.3357-3366.2006	saltmarsh	bacteria
Cúcio 2016	Rhizosphere microbiomes of European + seagrasses are selected by the plant, but are not species specific	https://doi.org/10.3389/fmicb.2016.00440	seagrass	bacteria
Cúcio 2018	Metagenomic analysis shows the presence of bacteria related to free-living forms of sulfur-oxidizing chemolithoautotrophic symbionts in the rhizosphere of the seagrass Zostera marina	https://doi.org/10.3389/fmars.2018.00171	seagrass	bacteria
Cui 2004	Myceligenerans xiligouense gen. nov., sp. nov., a novel hyphae-forming member of the family Promicromonosporaceae	https://doi.org/10.1099/ijs.0.03046-0	saltmarsh	bacteria
Cui 2017	Effects of Spartina alterniflora Invasion on the Abundance, Diversity, and Community Structure of Sulfate Reducing Bacteria along a Successional Gradient of Coastal saltmarshes in China	https://doi.org/10.1007/s13157-016-0860-6	saltmarsh	bacteria
Cunha 2005	Activity and growth efficiency of heterotrophic bacteria in a saltmarsh (Ria de Aveiro, Portugal)	https://doi.org/10.1016/j.marenvres.2005.06.002	saltmarsh	bacteria
Das 2012	Distribution of aerobic and anaerobic bacteria along the intertidal zones of sunderban mangrove ecosystems, NE coast of Bay of Bengal, India	https://doi.org/10.1007/s00248-012-0148-5	mangrove	bacteria
Das 2016	Influence of Microbial Composition on the Carbon Storage Capacity of the Mangrove Soil at the Land-ocean Boundary in the Sundarban Mangrove Ecosystem, India	https://doi.org/10.1080/01490451.2015.1093567	mangrove	fungi, bacteria
Das 2018	Methane flux dynamics in relation to methanogenic and methanotrophic populations in the soil of Indian Sundarban mangroves	https://doi.org/10.1016/j.scitotenv.2014.12.041	mangrove	bacteria
daSilva 2017	Methane flux dynamics in relation to methanogenic and methanotrophic populations in the soil of Indian Sundarban mangroves	https://doi.org/10.1016/j.scitotenv.2014.12.041	mangrove	fungi
Dastager 2012	Agromyces indicus sp. nov., isolated from mangroves sediment in chorao island, goa, india	https://doi.org/10.1007/s10482-012-9744-9	mangrove	bacteria
Dastager 2014	Kocuria indica sp. nov., isolated from a sediment sample	https://doi.org/10.1099/ijs.0.052548-0	mangrove	bacteria
Davis 2011	Responses of saltmarsh Plant Rhizosphere Diazotroph Assemblages to Changes in Marsh Elevation, Edaphic Conditions and Plant Host Species	https://doi.org/10.1007/s00248-010-9757-8	saltmarsh	bacteria
Delille 1996	Comparison of planktonic and benthic bacterial communities associated with a Mediterranean Posidonia seagrass system	https://doi.org/10.1515/botm.1996.39.1-6.239	seagrass	bacteria
Deng 2019	Methylococcaceae are the dominant active aerobic methanotrophs in a Chinese tidal marsh	https://doi.org/10.1007/s11356-018-3560-3	saltmarsh	bacteria
Devereux 1996	S cycling: Characterization of natural communities of sulfate-reducing bacteria by 16S rRNA sequence comparisons	https://doi.org/10.1128/AEM.68.3.1157-1164.2002	saltmarsh	bacteria
Dias 2009	Diversity and biotechnological potential of culturable bacteria from Brazilian mangrove sediment	https://doi.org/10.1007/s11274-009-0013-7	mangrove	bacteria
Dias 2010	The bacterial diversity in a Brazilian non-disturbed mangrove sediment	https://doi.org/10.1007/s10482-010-9471-z	mangrove	bacteria
Dias 2011	Archaeal communities in the sediments of three contrasting mangroves	https://doi.org/10.1007/s11368-011-0423-7	mangrove	archaea
Dinesh 2017	Mangrovimonas xylaniphaga sp. nov. isolated from estuarine mangrove sediment of Matang Mangrove Forest, Malaysia	https://doi.org/10.1007/s00203-016-1275-8	mangrove	bacteria
Dini-Andreote 2016	Ecological succession reveals potential signatures of marine-terrestrial transition in saltmarsh fungal communities	https://doi.org/10.1038/ismej.2015.254	saltmarsh	fungi
Doi 2018	Density and diversity of filamentous fungi in the water and sediment of Araçá Bay in São Sebastião, São Paulo, Brazil	https://doi.org/10.1590/1676-0611-BN-2017-0416	mangrove	fungi
Du 2020	Divergent Co-occurrence patterns and assembly processes structure the abundant and rare bacterial communities in a saltmarsh ecosystem	https://doi.org/10.1128/AEM.00322-20	saltmash	bacteria
Duangmal 2016	Kineococcus mangrovi sp. nov., isolated from mangrove sediment	https://doi.org/10.1099/ijsem.0.000999	mangrove	bacteria
Durán-Viseras 2019	New halonotius species provide genomics-based insights into cobalamin synthesis in haloarchaea	https://doi.org/10.3389/fmicb.2019.01928	saltmarsh	bacteria
Eduok 2010	Bacteriological and polycyclic aromatic hydrocarbon evaluation of mangrove phyllosphere and rhizosphere from Qua Iboe River estuary, Nigeria	https://doi.org/10.1016/j.marpolbul.2014.12.041	mangrove	bacteria
Elliott 1930	The soil fungi of the Dovey saltmarshes	https://doi.org/10.1111/j.1744-7348.1930.tb07215.x	saltmarsh	fungi
El-Naggar 2014	Screening of inulinolytic potentialities of some fungi isolated from Egyptian soil	https://doi.org/10.1016/j.micres.2014.12.002	saltmarsh	fungi
Ettinger 2017	Microbial communities in sediment from Zostera marina patches, but not the Z. marina leaf or root microbiomes, vary in relation to distance from patch edge	https://doi.org/10.7717/peerj.3246	seagrass	bacteria
Fan 2012	Diversity and Composition of Sulfate- and Sulfite-Reducing Prokaryotes as Affected by Marine-Freshwater Gradient and Sulfate Availability	https://doi.org/10.1007/s00248-011-9912-x	mangrove	bacteria
Fan 2014	Morphology, ontogenetic features and SSU rRNA gene-based phylogeny of a soil ciliate, Bistichella cystiformans spec. nov. (Protista, Ciliophora, Stichotrichia)	https://doi.org/10.1099/ijs.0.064709-0	mangrove	bacteria
Fang 2020	Bacterial community composition in soils covered by different vegetation types in the Yancheng tidal marsh	https://doi.org/10.1007/s11356-020-08629-z	saltmarsh	bacteria
Fernandes 2014	Bacterial diversity in relatively pristine and anthropogenically-influenced mangrove ecosystems (Goa, India)	https://doi.org/10.1590/S1517-83822014000400004	mangrove	bacteria
Filizola 2019	Biodiversity and phylogeny of novel Trichoderma isolates from mangrove sediments and potential of biocontrol against Fusarium strains	https://doi.org/10.1186/s12934-019-1108-y	mangrove	bacteria
Flood 2015	Sedimenticola thiotaurini sp. Nov., a sulfur-oxidizing bacterium isolated from saltmarsh sediments, and emended descriptions of the genus sedimenticola and sedimenticola selenatireducens	https://doi.org/10.1099/ijs.0.000295	saltmarsh	bacteria
Flores-Mireles 2007	Molecular characterization of diazotrophic and denitrifying bacteria associated with mangrove roots	https://doi.org/10.1128/AEM.01892-06	mangrove	bacteria
Foong 2018	A novel and wide substrate specific polyhydroxyalkanoate (PHA) synthase from unculturable bacteria found in mangrove soil	https://doi.org/10.1007/s10965-017-1403-4	mangrove	bacteria
Foophow 2015	Protease producing bacteria isolated from mangrove forest sediments in Eastern Thailand: Screening, identification and optimization	No DOI. https://ph02.tci-thaijo.org/index.php/ennrj/article/view/247280?utm	mangrove	bacteria
Fortunato 2009	Nitrifier and denitrifier molecular operational taxonomic unit compositions from sites of a freshwater estuary of Chesapeake Bay	https://doi.org/10.1139/W08-124	saltmarsh	bacteria
Franklin 2002	A geostatistical analysis of small-scale spatial variability in bacterial abundance and community structure in saltmarsh creek bank sediments	https://doi.org/10.1111/j.1574-6941.2002.tb00996.x	saltmarsh	bacteria
Franklin 2017	Changes in abundance and community structure of nitrate-reducing bacteria along a salinity gradient in tidal wetlands	https://doi.org/10.1016/j.pedobi.2016.12.002	saltmarsh	bacteria
Fraser 2018	Metagenomic Evidence of Microbial Community Responsiveness to Phosphorus and Salinity Gradients in Seagrass Sediments	https://doi.org/10.3389/fmicb.2018.01703	seagrass	bacteria
Gamble 2010	Seasonal variability of diazotroph assemblages associated with the rhizosphere of the saltmarsh cordgrass, Spartina alterniflora	https://doi.org/10.1007/s00248-009-9558-0	saltmarsh	bacteria, archaea
Ganguli 2017	Rhizospheric metagenome of the terrestrial mangrove fern Acrostichum from Indian Sunderbans	https://doi.org/10.1016/j.gdata.2017.09.002	mangrove	bacteria
Gao 2012	Vibrio xiamenensis sp. nov., a cellulase-producing bacterium isolated from mangrove soil	https://doi.org/10.1099/ijs.0.033597-0	mangrove	bacteria
Gao 2019	Spartina alterniflora invasion alters soil bacterial communities and enhances soil N 2 O emissions by stimulating soil denitrification in mangrove wetland	https://doi.org/10.1016/j.scitotenv.2018.10.277	mangrove	bacteria
Gao 2020	Halomonas rituensis sp. Nov. and halomonas zhuhanensis sp. nov., isolated from natural saltmarsh sediment on the tibetan plateau	https://doi.org/10.1099/ijsem.0.004395	saltmarsh	bacteria
García-Martínez 2009	Bacterial community dynamics in a seagrass (Posidonia oceanica) meadow sediment	https://doi.org/10.1007/s12237-008-9115-y	seagrass	bacteria
Garcias-Bonet 2020	Host-association as major driver of microbiome structure and composition in Red Sea seagrass ecosystems	https://doi.org/10.1111/1462-2920.15334	seagrass	bacteria
Ghaderpour 2015	Diverse and abundant multi-drug resistant E. coli in Matang mangrove estuaries, Malaysia	https://doi.org/10.3389/fmicb.2015.00977	mangrove	bacteria
Ghosh 2010	Culture independent molecular analysis of bacterial communities in the mangrove sediment of Sundarban, India	https://doi.org/10.1186/1746-1448-6-1	mangrove	bacteria
Ghosh 2012	Isolation and characterization of phosphate-solubilizing bacteria from seagrass rhizosphere soil	https://doi.org/10.1007/s11802-012-1844-7	seagrass	bacteria
Gomes 2010	Taking root: Enduring effect of rhizosphere bacterial colonization in mangroves	https://doi.org/10.1371/journal.pone.0014065	mangrove	bacteria
Gomes 2013	Impact of Mangrove Roots on Bacterial Composition	https://doi.org/10.7717/peerj.16156	mangrove	bacteria
Gomes 2014	Assessing variation in bacterial composition between the rhizospheres of two mangrove tree species	https://doi.org/10.1016/j.soilbio.2010.12.019	mangrove	bacteria
Gong 2018	Phylogenetic diversity and investigation of plant growth-promoting traits of actinobacteria in coastal saltmarsh plant rhizospheres from Jiangsu, China	https://doi.org/10.1016/j.syapm.2018.06.003	saltmarsh	bacteria
Gong 2019	High-throughput sequencing and analysis of microbial communities in the mangrove swamps along the coast of Beibu Gulf in Guangxi, China	https://doi.org/10.1038/s41598-019-45804-w	mangrove	bacteria, archaea
Gonzalez-Acosta 2006	Seasonal seawater temperature as the major determinant for populations of culturable bacteria in the sediments of an intact mangrove in an arid region	https://doi.org/10.1111/j.1574-6941.2005.00019.x	mangrove	bacteria
Green-García 2012	Bacterial diversity of siliciclastic sediments in a Thalassia testudinum meadow and the implications for Lucinisca nassula chemosymbiosis	https://doi.org/10.1016/j.ecss.2012.07.010	seagrass	bacteria
Gribben 2017	Microbial communities in marine sediments modify success of an invasive macrophyte	https://doi.org/10.1038/s41598-017-10231-2	seagrass	bacteria
Gros 2017	First description of a new uncultured epsilon sulfur bacterium colonizing marine mangrove sediment in the caribbean: Thiovulum sp. strain karukerense	https://doi.org/10.1093/femsle/fnx172	mangrove	bacteria
Gros 2018	First description of a new uncultured purple sulfur bacterium colonizing marine mangrove sediment in the Caribbean: Halochromatium-like PSB from Guadeloupe	https://doi.org/10.1016/j.crvi.2018.07.001	mangrove	bacteria
Gupta 2017	Bacillus mangrovi sp. Nov., isolated from a sediment sample from a mangrove forest	https://doi.org/10.1099/ijsem.0.001928	mangrove	bacteria
Haldar 2018	Taxonomic diversity of bacteria from mangrove sediments of Goa: metagenomic and functional analysis	https://doi.org/10.1007/s13205-018-1441-6	mangrove	bacteria
Haldar 2019	Diversity of fungi from mangrove sediments of Goa, India, obtained by metagenomic analysis using Illumina sequencing	https://doi.org/10.1007/s13205-019-1698-4	mangrove	fungi
Hamada 2012	Lysinimicrobium mangrovi gen. nov., sp. nov., an actinobacterium isolated from the rhizosphere of a mangrove	https://doi.org/10.1099/ijs.0.035493-01	mangrove	bacteria
Hamada 2015	Tropicihabitans flavus gen. nov., sp. nov., a new member of the family Cellulomonadaceae	https://doi.org/10.1007/s10482-015-0424-4	mangrove	bacteria
Hamada 2015	Serinibacter tropicus sp. nov., an actinobacterium isolated from the rhizosphere of a mangrove, and emended description of the genus Serinibacter	https://doi.org/10.1099/ijs.0.000068	mangrove	bacteria
Hamada 2016	Kocuria pelophila sp. nov., an actinobacterium isolated from the rhizosphere of a mangrove	https://doi.org/10.1099/ijsem.0.001186	mangrove	bacteria
Hamada 2018	Agromyces mangrovi sp. nov., a novel actinobacterium isolated from the rhizosphere of a mangrove	https://doi.org/10.1007/s00284-018-1476-2	mangrove	bacteria
Han 2013	More refined diversity of anammox bacteria recovered and distribution in different ecosystems	https://doi.org/10.1007/s00253-013-4756-6	mangrove	bacteria
Handayani 2018	Complete genome sequence of Streptomyces sp. strain BSE7F, a Bali mangrove sediment actinobacterium with antimicrobial activities	https://doi.org/10.1128/genomea.00618-18	mangrove	fungi
Hardwick 2003	Temporal dynamics of three culturable gamma-Proteobacteria taxa in saltmarsh sediments	https://doi.org/10.1023/A:1022137514010	saltmarsh	bacteria
He 2012	Actinomadura sediminis sp. nov., a marine actinomycete isolated from mangrove sediment	https://doi.org/10.1099/ijs.0.032979-0	mangrove	bacteria
Hendrarto 1984	Soil and root micro-organisms in four saltmarsh communities.	https://doi.org/10.1016/j.soilbio.1984.06.013	saltmarsh	bacteria
Hernández 2020	Saltmarsh elevation drives root microbial composition of the native invasive grass Elytrigia atherica	https://doi.org/10.3390/microorganisms8101619	saltmarsh	bacteria
Hines 1999	Molecular phylogenetic and biogeochemical studies of sulfate-reducing bacteria in the rhizosphere of Spartina alterniflora	https://doi.org/10.1128/AEM.65.5.2209-2216.1999	saltmarsh	bacteria
Ho 2012	The occurrence and distribution of Pythium species on Hainan Island of South China	https://doi.org/10.1007/s13580-012-0073-3	mangrove	fungi
Holguin 1992	Two new nitrogen-fixing bacteria from the rhizosphere of mangrove trees: Their isolation, identification and in vitro interaction with rhizosphere Staphylococcus sp.	https://doi.org/10.1111/j.1574-6941.1990.tb01787.x	mangrove	bacteria
Hong 2015	Diversity of endophytic and rhizoplane bacterial communities associated with exotic Spartina alterniflora and native mangrove using Illumina amplicon sequencing	https://doi.org/10.1139/cjm-2015-0079	saltmarsh	bacteria
Hu 2011	Streptomyces shenzhenensis sp. nov., a novel actinomycete isolated from mangrove sediment	https://doi.org/10.1007/s10482-011-9618-6	mangrove	bacteria
Hu 2012	Streptomyces qinglanensis Sp. Nov., isolated from mangrove sediment	https://doi.org/10.1099/ijs.0.032201-0	mangrove	bacteria
Hu 2012	Variability of soil organic carbon reservation capability between coastal saltmarsh and riverside freshwater wetland in Chongming Dongtan and its microbial mechanism	https://doi.org/10.1016/j.jenvman.2011.06.022	saltmarsh	bacteria
Hu 2014	Variability in soil microbial community and activity between coastal and riparian wetlands in the Yangtze River estuary - Potential impacts on carbon sequestration	https://doi.org/10.1016/j.soilbio.2013.12.025	saltmarsh	bacteria
Hu 2015	Arbuscular mycorrhizal fungi and their influenceing gactors for Aegiceras corniculatuni and Acacnthus ilicifolius in Southern China	https://doi.org/10.1016/j.pakb.2015.06.013	mangrove	fungi bacteria
Hu 2016	Effects of salinity on soil bacterial and archaeal community in estuarine wetlands and its implications for carbon sequestration: verification in the Yellow River Delta	https://doi.org/10.1016/j.scitotenv.2018.02.040	saltmarsh	bacteria, archaea
Hu 2019	Genome-guided and mass spectrometry investigation of natural products produced by a potential new actinobacterial strain isolated from a mangrove ecosystem in Futian, Shenzhen, China	https://doi.org/10.1038/s41598-018-37475-w	mangrove	bacteria
Hu 2020	Shifts in Microbial Biomass C/N/P Stoichiometry and Bacterial Community Composition in Subtropical Estuarine Tidal Marshes Along a Gradient of Freshwater - Oligohaline Water	https://doi.org/10.1007/s10021-019-00468-5	saltmarsh	bacteria
Hu 2020	Dynamics of phosphorus speciation and the phoD phosphatase gene community in the rhizosphere and bulk soil along an estuarine freshwater-oligohaline gradient	https://doi.org/10.1016/j.geoderma.2020.114236	saltmarsh	bacteria (phoD gene)
Hu 2020	Draconibacterium mangrovi sp. Nov., isolated from mangrove sediment	https://doi.org/10.1099/ijsem.0.004354	mangrove	bacteria
Huang 2008	Micromonospora rifamycinica sp. nov., a novel actinomycete from mangrove sediment	https://doi.org/10.1099/ijs.0.64484-0	mangrove	bacteria
Huang 2014	Mangrovibacterium diazotrophicum gen. nov., sp. nov., a nitrogen-fixing bacterium isolated from a mangrove sediment, and proposal of Prolixibacteraceae fam. nov	https://doi.org/10.1099/ijs.0.052779-0	mangrove	bacteria
Huang 2015	Nocardiopsis mangrovei sp. nov., isolated from mangrove sediment	https://doi.org/10.1007/s10482-015-0447-x	mangrove	bacteria
Huang 2016	Responses of soil nitrogen fixation to Spartina alterniflora invasion and nitrogen addition in a Chinese saltmarsh	https://doi.org/10.1038/srep20384	saltmarsh	bacteria
Huang 2018	Nonomuraea mangrovi sp. Nov., an actinomycete isolated from mangrove soil	https://doi.org/10.1099/ijsem.0.002954	mangrove	bacteria
Huang 2018	Streptomyces caeni sp. Nov., isolated from mangrove mud	https://doi.org/10.1099/ijsem.0.002916	mangrove	bacteria
Huang 2020	Description of Maribellus sediminis sp. nov., a marine nitrogen-fixing bacterium isolated from sediment of cordgrass and mangrove	https://doi.org/10.1016/j.syapm.2020.126099	mangrove	bacteria
Huergo 2018	Influence of ancient anthropogenic activities on the mangrove soil microbiome	https://doi.org/10.1016/j.scitotenv.2018.08.282	mangrove	bacteria
Hurtado-McCormick 2019	Regional and microenvironmental scale characterization of the zostera muelleri seagrass microbiome	https://doi.org/10.3389/fmicb.2019.01011	seagrass	bacteria, fungi
Ikenaga 2010	Changes in community structure of sediment bacteria along the florida coastal everglades marsh-mangrove-seagrass salinity gradient	https://doi.org/10.1007/s00248-009-9572-2	mangrove, seagrass	bacteria
Imchen 2018	Searching for signatures across microbial communities: Metagenomic analysis of soil samples from mangrove and other ecosystems (vol 7, 2017)	https://doi.org/10.1038/s41598-017-09254-6	mangrove	bacteria archae
Imchen 2018	Comparative mangrove metagenome reveals global prevalence of heavy metals and antibiotic resistome across different ecosystems	https://doi.org/10.1038/s41598-018-29521-4	mangrove	bacteria archaea
Indupalli 2016	Saccharomonospora oceani VJDSâ€“3, a potent actinobacterial strain from Mangrove ecosystem	https://doi.org/10.9790/3008-1102024551	mangrove	bacteria
Inoue 2020	Mangrove-diazotroph relationships at the root, tree and forest scales: Diazotrophic communities create high soil nitrogenase activities in Rhizophora stylosa rhizospheres	https://doi.org/10.1093/aob/mcz164	mangrove	bacteria
Ismail 2017	Tropical mangrove swamp metagenome reveals unusual abundance of ecologically important microbes	https://doi.org/10.18520/cs/v112/i08/1698-1703	mangrove	bacteria, archaea
Izumikawa 2012	A new cyclizidine analogJBIR-102from Saccharopolyspora sp. RL78 isolated from mangrove soil	https://doi.org/10.1038/ja.2011.99	mangrove	bacteria
Jackson 2014	Diversity of Desulfobacteriaceae and Overall Activity of Sulfate-Reducing Microorganisms in and Around a Salt pan in a Southern California Coastal Wetland	https://doi.org/10.1007/s13157-014-0560-z	saltmarsh	bacteria
Jafarzade 2013	Isolation and characterization of pigmented bacteria showing antimicrobial activity from Malaysian marine environment	https://doi.org/10.21315/mjm2013.9.2.3	mangrove	bacteria
James 2006	Analysis of bacterial communities in seagrass bed sediments by double-gradient denaturing gradient gel electrophoresis of PCR-amplified 16S rRNA genes	https://doi.org/10.1007/s00248-006-9075-3	seagrass	bacteria
Jameson 2019	Deltaproteobacteria (Pelobacter) and Methanococcoides are responsible for choline-dependent methanogenesis in a coastal saltmarsh sediment	https://doi.org/10.1038/s41396-018-0269-8	saltmarsh	archaea
Jami 2016	Celeribacter persicus sp. Nov., a polycyclicaromatic-hydrocarbon-degrading bacterium isolated from mangrove soil	https://doi.org/10.1099/ijsem.0.000961	mangrove	bacteria
Javid 2020	Isolation and identification of halophilic and halotolerant bacteria from the sediments of the qeshm island mangrove forest	https://doi.org/10.4081/aiol.2020.8743	mangrove	bacteria
Jean 2015	Two new Beggiatoa species inhabiting marine mangrove sediments in the Caribbean	https://doi.org/10.1371/journal.pone.0117832	mangrove	bacteria
Jensen 2007	Different bacterial communities associated with the roots and bulk sediment of the seagrass Zostera marina	https://doi.org/10.1111/j.1574-6941.2007.00373.x	seagrass	bacteria
Jeyanny 2020	Bacterial communities in a newly regenerated mangrove forest of sungai haji dorani mangroves in the west coast of Selangor, Malaysia	https://doi.org/10.26525/jtfs2020.32.3.268	mangrove	bacteria
Jiang 2013	Illumina Sequencing of 16S rRNA Tag Revealed Spatial Variations of Bacterial Communities in a Mangrove Wetland	https://doi.org/10.1007/s00248-013-0238-8	mangrove	bacteria
Jiang 2015	Cultivation-dependent analysis of the microbial diversity associated with the seagrass meadows in Xincun Bay, South China Sea	https://doi.org/10.1007/s10646-015-1519-4	seagrass	bacteria
Jiao 2018	Significant microbial nitrogen loss from denitrification and anammox in the land-sea interface of low permeable sediments	https://doi.org/10.1016/j.ibiod.2018.10.002	saltmarsh	bacteria
Jing 2016	Spatial Variations of the Methanogenic Communities in the Sediments of Tropical Mangroves	https://doi.org/10.1371/journal.pone.0161065	mangrove	archaea
Jones 1983	Characterization of Methanococcus maripaludis sp. nov., a new methanogen isolated from saltmarsh sediment	https://doi.org/10.1007/BF00408015	saltmarsh	bacteria
Jones 2019	A new family of uncultivated bacteria involved in methanogenesis from the ubiquitous osmolyte glycine betaine in coastal saltmarsh sediments	https://doi.org/10.1186/s40168-019-0732-4	saltmarsh	bacteria
Küsel 1999	Acetogenic and sulfate-reducing bacteria inhabiting the rhizoplane and deep cortex cells of the sea grass Halodule wrightii	https://doi.org/10.1128/AEM.65.11.5117-5123.1999	seagrass	bacteria
Kamaleson 2019	Role of sulfur-oxidizing bacteria on the ecology in tropical mangrove sediments	https://doi.org/10.1016/j.rsma.2019.100574	mangrove	bacteria
Kannan 2006	Facultative alkalophilic bacteria from mangrove soil with varying buffering capacity and H+ conductance	No DOI https://pubmed.ncbi.nlm.nih.gov/17285803/	mangrove	bacteria
Kathiresan 2005	Fungicidal activity of marine actinomycetes against phytopathogenic fungi	No DOI https://www.researchgate.net/publication/282147994_Fungicidal_activity_of_marine_actinomycetes_against_phytopathogenic_fungi	mangrove	fungi
Kathiresan 2006	Evaluation of beneficial bacteria from mangrove soil	https://doi.org/10.1515/BOT.2006.011	mangrove	bacteria
Katili 2017	Isolation of Actinomycetes from mangrove ecosystem in Torosiaje, Gorontalo, Indonesia	https://doi.org/10.13057/biodiv/d180259	mangrove	bacteria
Kaur 2014	Isoptericola rhizophila sp. nov., a novel actinobacterium isolated from rhizosphere soil	https://doi.org/10.1007/s10482-014-0197-1	mangrove	bacteria
Kearns 2017	Effect of short-term, diel changes in environmental conditions on active microbial communities in a saltmarsh pond	https://doi.org/10.3354/ame01837	saltmarsh	bacteria
Keith-Roach 2002	Seasonal changes in the microbial community of a saltmarsh, measured by phospholipid fatty acid analysis	https://doi.org/10.1023/A:1016553225977	saltmarsh	bacteria, fungi
Kemung 2020	Antioxidant Activities of Streptomyces sp. strain MUSC 14 from Mangrove Forest Soil in Malaysia	https://doi.org/10.1155/2020/6402607	mangrove	bacteria
Khan 2020	Molecular diversity of halophilic fungi isolated from mangroves ecosystem of miani hor, Balochistan, Pakistan	http://dx.doi.org/10.30848/PJB2020-5(34)	mangrove	fungi
Khatri 2012	Draft genome sequence of rhodovulum sp. Strain PH10, a phototrophic alphaproteobacterium isolated from a soil sample of mangrove of namkhana, India	https://doi.org/10.1128/jb.01695-12	mangrove	bacteria
Khiftiyah 2018	Isolation and screening of potential proteolytic and amylolytic microbes from Wonorejo Mangrove forest soil, Surabaya, Indonesia	https://doi.org/10.1063/1.5061884	mangrove	bacteria, fungi
Kirichuk 2015	Filamentous fungi associated with the seagrass Zostera marina Linnaeus, 1753 of Rifovaya Bay (Peter the Great Bay, the Sea of Japan)	https://doi.org/10.1134/S1063074015050053	seagrass	fungi
Klepac-Ceraj 2004	High overall diversity and dominance of microdiverse relationship in saltmarsh sulphate-reducing bacteria	https://doi.org/10.1111/j.1462-2920.2004.00600.x	saltmarsh	bacteria
Kolton 2020	Elucidation of the rhizosphere microbiome linked to Spartina alterniflora phenotype in a saltmarsh on Skidaway Island, Georgia, USA	https://doi.org/10.1093/femsec/fiaa026	saltmarsh	bacteria, archaea
Kondo 2007	Spatial dynamics of sulphate-reducing bacterial compositions in sediment along a salinity gradient in a UK estuary	https://doi.org/10.1264/jsme2.22.11	saltmarsh	bacteria
Koretsky 2005	saltmarsh pore water geochemistry does not correlate with microbial community structure	https://doi.org/10.1016/j.ecss.2004.09.001	saltmarsh	bacteria
Kothamasi 2006	Arbuscular mycorrhizae and phosphate solubilising bacteria of the rhizosphere of the mangrove ecosystem of Great Nicobar island, India	https://doi.org/10.1007/s00374-005-0035-8	mangrove	fungi, bacteria
Krause 2019	Complete genome sequence of the putative phosphonate producer Streptomyces sp. Strain I6, isolated from Indonesian mangrove sediment	https://doi.org/10.1128/mra.01580-18	mangrove	bacteria
Kumar 2008	Thiophaeococcus mangrovi gen. nov., sp. nov., a photosynthetic, marine gammaproteobacterium isolated from the Bhitarkanika mangrove forest of India	https://doi.org/10.1099/ijs.0.65775-0	mangrove	bacteria
Kumar 2008	Rhodovulum kholense sp. nov	https://doi.org/10.1099/ijs.0.65620-0	mangrove	bacteria
Kumar 2008	Status of arbuscular mycorrhizal fungi (AMF) in the Sundarbans of India in relation to tidal inundation and chemical properties of soil	https://doi.org/10.1007/s11273-008-9085-7	mangrove	fungi
Kunasundari 2017	Isolation and characterization of cellulase producing bacteria from tropical mangrove soil	https://doi.org/10.21315/tlsr2019.30.1.8	mangrove	bacteria
Kurniawan 2018	Isolation and Identification of cellulolytic bacteria from mangrove sediment in Bangka Island	https://doi.org/10.1088/1755-1315/137/1/012070	mangrove	bacteria
Kurtzman 1991	Saturnospora ahearnii, a new saltmarsh yeast from Louisiana	https://doi.org/10.1007/BF00580438	saltmarsh	fungi
Laanbroek 2008	Niche separation of ammonia-oxidizing bacteria across a tidal freshwater marsh	https://doi.org/10.1111/j.1462-2920.2008.01655.x	saltmarsh	bacteria
Laanbroek 2012	The distribution of ammonia-oxidizing betaproteobacteria in stands of Black mangroves (Avicennia germinans)	https://doi.org/10.3389/fmicb.2012.00153	mangrove	bacteria
Lam 2020	Robertkochia solimangrovi sp. Nov., isolated from mangrove soil, and emended description of the genus robertkochia	https://doi.org/10.1099/ijsem.0.003970	mangrove	bacteria
Lam 2020	Genomic analysis of a lignocellulose degrading strain from the underexplored genus Meridianimaribacter	https://doi.org/10.1016/j.ygeno.2019.06.011	mangrove	bacteria
Lambais 2008	Bacterial communities and biogeochemical transformations of iron and sulfur in a high saltmarsh soil profile	https://doi.org/10.1016/j.soilbio.2008.08.014	saltmarsh	bacteria
LaRocque 2004	Influence of host plant-derived and abiotic environmental parameters on the composition of the diazotroph assemblage associated with roots of Juncus roemerianus	https://doi.org/10.1023/B:ANTO.0000047936.59762.99	saltmarsh	bacteria, archaea
Lasher 2009	The Diverse Bacterial Community in Intertidal, Anaerobic Sediments at Sapelo Island, Georgia	https://doi.org/10.1007/s00248-008-9481-9	saltmarsh	bacteria
Latiffah 2010	Fusarium species isolated from mangrove soil in Kampung Pantai Acheh, Balik Pulau, Pulau Pinang, Malaysia	No DOI https://pmc.ncbi.nlm.nih.gov/articles/PMC3819070/	mangrove	fungi
Law 2019	Diversity of Streptomyces spp. from mangrove forest of Sarawak (Malaysia) and screening of their antioxidant and cytotoxic activities	https://doi.org/10.1038/s41598-019-51622-x	mangrove	bacteria
Law 2019	Streptomyces monashensis sp. nov., a novel mangrove soil actinobacterium from East Malaysia with antioxidative potential	https://doi.org/10.1038/s41598-019-39592-6	mangrove	bacteria
Lee 2014	Bacillus solimangrovi sp. nov., isolated from mangrove soil	https://doi.org/10.1099/ijs.0.058230-0	mangrove	bacteria
Lee 2014	Microbacterium mangrovi sp. nov., an amylolytic actinobacterium isolated from mangrove forest soil	https://doi.org/10.1099/ijs.0.062414-0	mangrove	bacteria
Lee 2014	Diversity and antimicrobial activities of actinobacteria isolated from tropical mangrove sediments in Malaysia	https://doi.org/10.1155/2014/698178	mangrove	bacteria
Lee 2014	Streptomyces pluripotens sp. nov., A bacteriocin-producing streptomycete that inhibits meticillin-resistant Staphylococcus aureus	https://doi.org/10.1099/ijs.0.065045-0	mangrove	bacteria
Lee 2014	Mumia flava gen. nov., sp. nov., an actinobacterium of the family Nocardioidaceae	https://doi.org/10.1099/ijs.0.058701-0	mangrove	bacteria
Lee 2014	Novosphingobium malaysiense sp. nov. isolated from mangrove sediment	https://doi.org/10.1099/ijs.0.059014-0	mangrove	bacteria
Lee 2015	Sinomonas humi sp. nov., an amylolytic actinobacterium isolated from mangrove forest soil	https://doi.org/10.1099/ijs.0.000053	mangrove	bacteria
Lee 2019	Mangrove-associated fungal communities are differentiated by geographic location and host structure	https://doi.org/10.3389/fmicb.2019.02456	mangrove	fungi
Lee 2020	Environmental drivers affecting the bacterial community of intertidal sediments in the Yellow Sea	https://doi.org/10.1016/j.scitotenv.2020.142726	saltmarsh	bacteria
Lee 2020	Distinct fungal communities associated with different organs of the mangrove Sonneratia alba in the Malay Peninsula	https://doi.org/10.1186/s43008-020-00042-y	mangrove	fungi
Lei 2015	Erythrobacter luteus sp. Nov., isolated from mangrove sediment	https://doi.org/10.1099/ijs.0.000283	mangrove	bacteria
Leyeza 2014	Characterization of Virgibacillus sp. BOrMES-11: An anti-Vibrio harveyi strain isolated from Philippine mangrove	No DOI https://www.ukdr.uplb.edu.ph/journal-articles/1976/	mangrove	bacteria
Li 2011	Spatial distribution and abundances of ammonia-oxidizing archaea (AOA) and ammonia-oxidizing bacteria (AOB) in mangrove sediments	https://doi.org/10.1007/s00253-010-2929-0	mangrove	bacteria, archaea
Li 2011	The variability of soil microbial community composition of different types of tidal wetland in Chongming Dongtan and its effect on soil microbial respiration	https://doi.org/10.1016/j.ecoleng.2011.03.024	saltmarsh	bacteria
Li 2013	Using the variation of anammox bacteria community structures as a bio-indicator for anthropogenic/terrestrial nitrogen inputs in the Pearl River Delta (PRD)	https://doi.org/10.1007/s00253-013-4990-y	mangrove	bacteria
Li 2013	Mangrovimonas yunxiaonensis gen. nov., sp. nov., isolated from mangrove sediment	https://doi.org/10.1099/ijs.0.046193-0	mangrove	bacteria
Li 2014	Indirect effects of non-native Spartina alterniflora and its fungal pathogen (Fusarium palustre) on native saltmarsh plants in China	https://doi.org/10.1111/1365-2745.12285	saltmarsh	fungi
Li 2016	Micromonospora ovatispora sp. Nov. Isolated from mangrove soil	https://doi.org/10.1099/ijsem.0.000808	mangrove	bacteria
Li 2016	Archaeal communities in the sediments of different mangrove stands at Dongzhaigang, China	https://doi.org/10.1007/s11368-016-1427-0	mangrove	archaea
Li 2019	Multiple factors govern the biogeographic distribution of archaeal community in mangroves across China	https://doi.org/10.1016/j.ecss.2019.106414	mangrove	archaea
Li 2019	Bacterial community structure and function in soils from tidal freshwater wetlands in a Chinese delta: Potential impacts of salinity and nutrient	https://doi.org/10.1016/j.scitotenv.2019.134029	saltmarsh	bacteria
Li 2019	Bacterial community diversity and dynamics of dongzhai harbor mangrove soils in China	https://doi.org/10.1139/cjm-2019-0162	mangrove	bacteria
Li 2019	Variations of sediment archaea communities in different distribution areas of Bruguiera gymnoihiza mangrove in Dongzhaigang, China	https://doi.org/10.15244/pjoes/90030	mangrove	archaea
Li 2020	Denitrifier communities differ in mangrove wetlands across China	https://doi.org/10.1016/j.marpolbul.2020.111160	mangrove	bacteria
Li 2020	Microbially-driven sulfur cycling microbial communities in different mangrove sediments	https://doi.org/10.1016/j.chemosphere.2020.128597	mangrove	bacteria
Liang 2007	Recovery of novel bacterial diversity from mangrove sediment	https://doi.org/10.1007/s00227-006-0377-2	mangrove	bacteria
Liao 2009	Verrucosispora lutea sp. nov., isolated from a mangrove sediment sample	https://doi.org/10.1099/ijs.0.008813-0	mangrove	bacteria
Liao 2017	Mangrovitalea sediminis gen. Nov., sp. nov., a member of the family alteromonadaceae isolated from mangrove sediment	https://doi.org/10.1099/ijsem.0.002433	mangrove	bacteria
Liao 2017	Altererythrobacter mangrovi sp. nov., isolated from mangrove sediment	https://doi.org/10.1099/ijsem.0.002393	mangrove	bacteria
Liao 2018	Zhengella mangrovi gen. Nov., sp. nov., a novel member of family phyllobacteriaceae isolated from mangrove sediment	https://doi.org/10.1099/ijsem.0.002900	mangrove	bacteria
Limtong 2008	Torulaspora maleeae sp. nov., a novel ascomycetous yeast species from Japan and Thailand	https://doi.org/10.1111/j.1567-1364.2007.00324.x	mangrove	fungi
Limtong 2010	Three anamorphic yeast species Candida sanitii sp. nov., Candida sekii sp. nov. and Candida suwanaritii, three novel yeasts in the Saturnispora clade isolated in Thailand	https://doi.org/10.1111/j.1567-1364.2009.00566.x.	mangrove	fungi
Lin 2006	Zobellella denitrificans gen. nov., sp. nov. and Zobellella taiwanensis sp. nov., denitrifying bacteria capable of fermentative metabolism	https://doi.org/10.1099/ijs.0.64121-0	mangrove	bacteria
Lin 2019	Mangrove Sediment Microbiome: Adaptive Microbial Assemblages and Their Routed Biogeochemical Processes in Yunxiao Mangrove National Nature Reserve, China	https://doi.org/10.1007/s00248-018-1261-6	mangrove	bacteria
Lin 2020	Effects of Spartina alterniflora invasion on soil bacterial community structure and diversity in estuarine wetland	https://doi.org/10.3390/microorganisms9010138	saltmarsh, mangrove	bacteria fungi
Lipun 2019	Nonomuraea suaedae sp. nov., isolated from rhizosphere soil of Suaeda maritima (L.) Dumort	https://doi.org/10.1038/s41429-019-0159-y	mangrove	bacteria
Liu 2010	Analysis of microbial community structure in mangrove sediments by PCR-DGGE technique	No DOI https://pubmed.ncbi.nlm.nih.gov/20815240/	mangrove	bacteria
Liu 2012	Phylogenetic diversity of nitrogen-fixing bacteria and the nifH gene from mangrove rhizosphere soil	https://doi.org/10.1139/w2012-016	mangrove	bacteria
Liu 2015	Shewanella mangrovi sp. Nov., an acetaldehydedegrading bacterium isolated from mangrove sediment	https://doi.org/10.1099/ijs.0.000313	mangrove	bacteria
Liu 2015	Pseudonocardia nematodicida sp. nov., isolated from mangrove sediment in Hainan, China	https://doi.org/10.1007/s10482-015-0512-5	mangrove	bacteria
Liu 2017	Properties of root exudates and rhizosphere sediment of Bruguiera gymnorrhiza (L.)	https://doi.org/10.1007/s11368-016-1541-z	mangrove	bacteria
Liu 2017	Invasion by cordgrass increases microbial diversity and alters community composition in a mangrove nature reserve	https://doi.org/10.3389/fmicb.2017.02503	mangrove	bacteria
Liu 2017	Diversity of Bacillus-like bacterial community in the sediments of the Bamenwan mangrove wetland in Hainan, China	https://doi.org/10.1139/cjm-2016-0449	mangrove	bacteria
Liu 2017	Sediment microbes mediate the impact of nutrient loading on blue carbon sequestration by mixed seagrass meadows	https://doi.org/10.1016/j.scitotenv.2017.05.129	seagrass	bacteria
Liu 2018	Comparative genomic inference suggests mixotrophic lifestyle for Thorarchaeota	https://doi.org/10.1038/s41396-018-0060-x	mangrove	archaea
Liu 2019	Microbial community structure of soils in Bamenwan mangrove wetland	https://doi.org/10.1038/s41598-019-44788-x	mangrove	bacteria, archaea
Liu 2019	Impacts of the rhizosphere effect and plant species on organic carbon mineralization rates and pathways, and bacterial community composition in a tidal marsh	https://doi.org/10.1093/femsec/fiz120	saltmarsh	bacteria
Liu 2020	Temperature and salinity drive comammox community composition in mangrove ecosystems across southeastern China	https://doi.org/10.1016/j.scitotenv.2020.140456	mangrove	bacteria
Liu 2020	Revealing structure and assembly for rhizophyte-endophyte diazotrophic community in mangrove ecosystem after introduced Sonneratia apetala and Laguncularia racemosa	https://doi.org/10.1016/j.scitotenv.2020.137807	mangrove	bacteria
Loganathachetti 2016	Pyrosequencing-Based Seasonal Observation of Prokaryotic Diversity in Pneumatophore-Associated Soil of Avicennia marina	https://doi.org/10.1007/s00284-015-0920-9	mangrove	bacteria, archaea
Loganathachetti 2017	Fungal community assemblage of different soil compartments in mangrove ecosystem	https://doi.org/10.1038/s41598-017-09281-3	mangrove	fungi
Long 2011	Genome sequence of Pseudomonas sp. strain S9, an extracellular arylsulfatase-producing bacterium isolated from Mangrove soil	https://doi.org/10.1128/jb.05216-11	mangrove	bacteria
Lovell 2000	Molecular analysis of diazotroph diversity in the rhizosphere of the smooth cordgrass, Spartina alterniflora	https://doi.org/10.1128/AEM.66.9.3814-3822.2000	saltmarsh	bacteria
Lovell 2001	Stability of a rhizosphere microbial community exposed to natural and manipulated environmental variability	https://doi.org/10.1111/j.1574-6941.2001.tb00883.x	saltmarsh	bacteria
Lovell 2008	Analysis of a diverse assemblage of diazotrophic bacteria from Spartina alterniflora using DGGE and clone library screening	https://doi.org/10.1016/j.mimet.2008.02.005	saltmarsh	bacteria
Low 2018	Identification of a biosynthetic gene cluster for the polyene macrolactam sceliphrolactam in a Streptomyces strain isolated from mangrove sediment	https://doi.org/10.1038/s41598-018-20018-8	mangrove	bacteria
Lowe 2000	Microbiological and geochemical characterization of microbial fe(III) reduction in saltmarsh sediments	https://doi.org/10.1080/01490450050023836	saltmarsh	bacteria
Luis 2019	Contrasted ecological niches shape fungal and prokaryotic community structure in mangroves sediments	https://doi.org/10.1111/1462-2920.14571	mangrove	bacteria, fungi, archaea
Lumibao 2020	Rhizosphere microbial communities reflect genotypic and trait variation in a saltmarsh ecosystem engineer	https://doi.org/10.1002/ajb2.1497	saltmarsh	bacteria, fungi
Luna 2013	Patterns and drivers of bacterial Î±- and Î²-diversity across vertical profiles from surface to subsurface sediments	https://doi.org/10.1111/1758-2229.12075	seagrass	bacteria
Luo 2014	Dynamics of ammonia-oxidizing archaea and bacteria in relation to nitrification along simulated dissolved oxygen gradient in sedimentâ€“water interface of the Jiulong river estuarine wetland, China	https://doi.org/10.1007/s12665-014-3128-6	mangrove	archaea, bacteria
Luo 2015	Distribution, diversity and abundance of bacterial laccase-like genes in different particle size fractions of sediments in a subtropical mangrove ecosystem	https://doi.org/10.1007/s10646-015-1452-6	mangrove	bacteria
Luo 2016	Seasonal and spatial variations in diversity and abundance of bacterial laccase-like genes in sediments of a subtropical mangrove ecosystem	https://doi.org/10.1016/j.ibiod.2016.07.002	mangrove	bacteria
Luo 2018	Rhizosphere processes induce changes in dissimilatory iron reduction in a tidal marsh soil: a rhizobox study	https://doi.org/10.1007/s11104-018-3827-y	saltmarsh	bacteria
Luo 2020	Isolation and identification of phosphate-solubilizing bacteria from mangrove and their phosphate-solubilizing characteristics	No DOI https://www.researchgate.net/publication/347423837_Isolation_and_identification_of_phosphate-solubilizing_bacteria_from_mangrove_and_their_phosphate-solubilizing_characteristics	mangrove	bacteria
Luvizotto 2019	The rates and players of denitrification, dissimilatory nitrate reduction to ammonia (Dnra) and anaerobic ammonia oxidation (anammox) in mangrove soils	https://doi.org/10.1590/0001-3765201820180373	mangrove	bacteria
Lv 2019	The influence of eelgrass (Zostera Marina l.) on the environmental factors and the microbial communities in sediment from shuangdao bay of China	http://dx.doi.org/10.15666/aeer/1705_1076710779_x000D_	seagrass	bacteria
Lydell 2004	A population survey of members of the phylum Bacteroidetes isolated from saltmarsh sediments along the east coast of the United States	https://doi.org/10.1007/s00248-003-1068-x	saltmarsh	bacteria
Lyimo 2000	Methanosarcina semesiae sp. nov., a dimethylsulfide-utilizing methanogen from mangrove sediment	https://doi.org/10.1099/00207713-50-1-171	mangrove	archaea
Lyimo 2009	Anaerobic oxidation of dimethylsulfide and methanethiol in mangrove sediments is dominated by sulfate-reducing bacteria	https://doi.org/10.1111/j.1574-6941.2009.00765.x	mangrove	bacteria
Lyimo 2009	Diversity of methanogenic archaea in a mangrove sediment and isolation of a new Methanococcoides strain: Research Letter	https://doi.org/10.1111/j.1574-6968.2008.01464.x	mangrove	archaea
Ma 2016	Diverse profiles of AI-1 Type quorum sensing molecules in cultivable bacteria from the mangrove (Kandelia obovata) rhizosphere environment	https://doi.org/10.3389/fmicb.2016.01957	mangrove	bacteria
Ma 2018	Altererythrobacter flavus sp. Nov., isolated from mangrove sediment	https://doi.org/10.1099/ijsem.0.002822	mangrove	bacteria
Ma 2018	Bacillus acanthi sp. nov., isolated from the rhizosphere soil of a mangrove plant Acanthus ilicifolius	https://doi.org/10.1099/ijsem.0.002950	mangrove	bacteria
Maciá-Vicente 2012	Fungal Assemblages Associated with Roots of Halophytic and Non-halophytic Plant Species Vary Differentially Along a Salinity Gradient	https://doi.org/10.1007/s00248-012-0066-2	saltmarsh	fungi
Macreadie 2015	Losses and recovery of organic carbon from a seagrass ecosystem following disturbance	https://doi.org/10.1098/rspb.2015.1537	seagrass	bacteria
Macreadie 2019	Vulnerability of seagrass blue carbon to microbial attack following exposure to warming and oxygen	https://doi.org/10.1016/j.scitotenv.2019.05.462	seagrass	bacteria, archaea
Madheslu 2018	Taxonomic characterization and antagonistic efficacy of Streptomyces cavourensis SKCMM1 isolated from sediment of pichavaram mangrove forest	https://doi.org/10.22207/JPAM.12.4.34	mangrove	bacteria
Mahanty 2019	Green Synthesis of Iron Oxide Nanoparticles Mediated by Filamentous Fungi Isolated from Sundarban Mangrove Ecosystem, India	https://doi.org/10.1007/s12668-019-00644-w	mangrove	fungi
Mangamuri 2016	Bioactive metabolites produced by Streptomyces Cheonanensis VUK-A from Coringa mangrove sediments: isolation, structure elucidation and bioactivity	https://doi.org/10.1007/s13205-016-0398-6	mangrove	bacteria
Mangamuri 2016	Chemical characterization & bioactivity of diketopiperazine derivatives from the mangrove derived Pseudonocardia endophytica	https://doi.org/10.1016/j.ejar.2016.03.001	mangrove	fungi
Manimaran 2017	Antibacterial Activity of Streptomyces sp. VITMK1 Isolated from Mangrove Soil of Pichavaram, Tamil Nadu, India	https://doi.org/10.1007/s40011-015-0619-5	mangrove	bacteria
Manivel 2020	Distribution of phylogenetic proximity upon species-rich marine Ascomycetes with reference to Pichavaram mangrove soil sediment of southern India	https://doi.org/10.1016/j.genrep.2020.100878	mangrove	fungi
Mansfield 1993	Seasonal variation of fungal biomass in the sediment of a saltmarsh in New Brunswick	https://doi.org/10.1007/BF00166028	saltmarsh	fungi
Marcos 2018	Tide as Steering Factor in Structuring Archaeal and Bacterial Ammonia-Oxidizing Communities in Mangrove Forest Soils Dominated by Avicennia germinans and Rhizophora mangle	https://doi.org/10.1007/s00248-017-1091-y	mangrove	archaea, bacteria
Margulis 1998	Cosmopolitan distribution of the large composite microbial mat spirochete, Spirosymplokos deltaeiberi	No DOI https://pubmed.ncbi.nlm.nih.gov/10943338/	saltmarsh	bacteria
MarieBooth 2019	The role of fungi in heterogeneous sediment microbial networks	https://doi.org/10.1038/s41598-019-43980-3	mangrove	bacteria, archaea, fungi
Marsh 2016	Atrotorquata lineata as a proxy for Juncus roemerianus, Part I: Atrotorquata lineata as a proxy for Juncus roemerianus in surface sediments from high-level saltmarshes in the southeastern United States	https://doi.org/10.1515/acpa-2016-0013	saltmarsh	fungi
Martín-Rodríguez 2014	Inhibition of bacterial quorum sensing by extracts from aquatic fungi: First report from marine endophytes	https://doi.org/10.3390/md12115503	mangrove	fungi
Martin 2020	Root microbiomes as indicators of seagrass health	https://doi.org/10.1093/femsec/fiz201	seagrass	bacteria
Marton 2015	Spatial and Temporal Variability of Nitrification Potential and Ammonia-Oxidizer Abundances in Louisiana saltmarshes	https://doi.org/10.1007/s12237-015-9943-5	saltmarsh	bacteria, archaea
Mateos-Naranjo 2015	Deciphering the role of plant growth-promoting rhizobacteria in the tolerance of the invasive cordgrass Spartina densiflora to physicochemical properties of salt-marsh soils	https://doi.org/10.1007/s11104-015-2504-7	saltmarsh	bacteria
Mavrodi 2018	Rhizosphere microbial communities of spartina alterniflora and juncus roemerianus from restored and natural tidal marshes on deer Island, Mississippi	https://doi.org/10.3389/fmicb.2018.03049	saltmarsh	bacteria, archaea
Mendes 2012	Shifts in phylogenetic diversity of archaeal communities in mangrove sediments at different sites and depths in southeastern Brazil	https://doi.org/10.1016/j.resmic.2012.05.005	mangrove	archaea
Mendes 2014	Variations of bacterial community structure and composition in mangrove sediment at different depths in Southeastern Brazil	https://doi.org/10.3390/d6040827	mangrove	bacteria
Mendes 2018	Distinct taxonomic and functional composition of soil microbiomes along the gradient forest-restinga-mangrove in southeastern Brazil	https://doi.org/10.1007/s10482-017-0931-6	mangrove	bacteria, archaea
Meyer 2005	Correlation between anammox activity and microscale distribution of nitrite in a subtropical mangrove sediment	https://doi.org/10.1128/AEM.71.10.6142-6149.2005	mangrove	bacteria
Mishra 2012	Diversity and seasonal fluctuation of predominant microbial communities in Bhitarkanika, a tropical mangrove ecosystem in India	https://doi.org/10.15517/rbt.v60i2.4026	mangrove	bacteria, fungi
Mitra 2008	Distribution of actinomycetes, their antagonistic behaviour and the physico-chemical characteristics of the world's largest tidal mangrove forest	https://doi.org/10.1007/s00253-008-1626-8	mangrove	bacteria
Mo 2020	Bacillus caeni sp. Nov., isolated from mangrove sediment	https://doi.org/10.1099/ijsem.0.003853	mangrove	bacteria
Mo 2020	Amaricoccus solimangrovi sp. Nov., isolated from mangrove soil	https://doi.org/10.1099/ijsem.0.004420	mangrove	bacteria
Mo 2020	Pontibacter mangrovi sp. nov., isolated from mangrove sediment	https://doi.org/10.1099/ijsem.0.004280	mangrove	bacteria
Moh 2017	Microbulbifer aggregans sp. nov., isolated from estuarine sediment from a mangrove forest	https://doi.org/10.1099/ijsem.0.002258	mangrove	bacteria
Moh 2017	Complete genome sequence of Microbulbifer sp. CCB-MM1, a halophile isolated from Matang Mangrove Forest, Malaysia	https://doi.org/10.1186/s40793-017-0248-0	mangrove	bacteria
Mohamed 2015	Biodiversity and toxin production of cyanobacteria in mangrove swamps in the Red Sea off the southern coast of Saudi Arabia	https://doi.org/10.1515/bot-2014-0055	mangrove	bacteria
Moin 2009	Distribution and diversity of archaeal and bacterial ammonia oxidizers in saltmarsh sediments	https://doi.org/10.1128/AEM.01001-09	saltmarsh	archaea, bacteria
Moopantakath 2020	16s rRNA metagenomic analysis reveals predominance of Crtl and CruF genes in Arabian Sea coast of India	https://doi.org/10.1016/j.scitotenv.2020.140699	mangrove	archaea, bacteria
Moore 2020	Metagenome sequences from tidal marsh and marine sediment from the Great Bay estuary of New Hampshire	https://doi.org/10.1128/mra.00038-20	saltmarsh	bacteria
Morrissey 2014	Using microbial communities and extracellular enzymes to link soil organic matter characteristics to greenhouse gas production in a tidal freshwater wetland	https://doi.org/10.1007/s10533-013-9894-5	saltmarsh	bacteria, archaea
Morrissey 2014	Salinity affects microbial activity and soil organic matter content in tidal wetlands	https://doi.org/10.1111/gcb.12431	mangrove	bacteria
Moseman-Valtierra 2009	Differences in cordgrass structure between a mature and developing marsh reflect distinct N2 fixing communities	https://doi.org/10.1672/08-222.1	saltmarsh	bacteria
Moustafa 1989	Gilmaniella multiporosa, a new dematiaceous hyphomycete from Egyptian soils	https://doi.org/10.1016/S0953-7562(89)80200-X	saltmarsh	fungi
Muangham 2016	Nocardiopsis sediminis sp. nov., isolated from mangrove sediment	https://doi.org/10.1099/ijsem.0.001273	mangrove	bacteria
Mukherji 2020	Molecular and culture-based surveys of metabolically active hydrocarbon-degrading archaeal communities in Sundarban mangrove sediments	https://doi.org/10.1016/j.ecoenv.2020.110481	mangrove	archaea
Munson 1997	Phylogenetic diversity of Archaea in sediment samples from a coastal saltmarsh	https://doi.org/10.1128/aem.63.12.4729-4733.1997	saltmarsh	archaea
Nandy 2014	Potentiality assessment of fish scale biodegradation using mangrove fungi isolated from Indian Sundarban	https://doi.org/10.56431/p-ku75kx	mangrove	fungi
Naresh 2019	Isolation and partial characterisation of thermophilic cellulolytic bacteria from north Malaysian tropical mangrove soil	https://doi.org/10.21315/tlsr2019.30.1.8	mangrove	bacteria
Nathan 2020	Comparison of bacterial diversity from two mangrove ecosystems from India through metagenomic sequencing	https://doi.org/10.1016/j.rsma.2020.101184	mangrove	bacteria
Nayak 2012	Isolation and salt tolerance of halophilic fungi from mangroves and solar salterns in Goa - India	No DOI https://www.researchgate.net/publication/268300760_Isolation_and_salt_tolerance_of_halophilic_fungi_from_mangroves_and_solar_salterns_in_Goa_-_India	mangrove	fungi
Nazim 2013	Seasonal variation of litter accumulation and putrefaction with reference to decomposers in a mangrove forest in Karachi, Pakistan	https://doi.org/10.3906/bot-1008-22	mangrove	fungi
Nelson 2009	Archaeal diversity and the prevalence of Crenarchaeota in saltmarsh sediments	https://doi.org/10.1128/aem.00201-09	saltmarsh	archaea
Nie 2009	Effects of saltmarsh invasion by Spartina alterniflora on sulfate-reducing bacteria in the Yangtze River estuary, China	https://doi.org/10.1016/j.ecoleng.2009.08.002	saltmarsh	bacteria
Nitiyon 2011	Candida saraburiensis sp. nov. and Candida prachuapensis sp. nov., xylose-utilizing yeast species isolated in Thailand	https://doi.org/10.1099/ijs.0.023317-0	mangrove	fungi
Nogueira 2015	Microbiomes and potential metabolic pathways of pristine and anthropized Brazilian mangroves	https://doi.org/10.1016/j.rsma.2015.08.008	mangrove	bacteria
Nupur 2014	Rhodovulum mangrovi sp. nov., A phototrophic alphaproteobacterium isolated from a mangrove forest sediment sample	https://doi.org/10.1099/ijs.0.059857-0	mangrove	bacteria
Nupur 2015	Phaeobacterium nitratireducens gen. Nov., sp. nov., a phototrophic gammaproteobacterium isolated from a mangrove forest sediment sample	https://doi.org/10.1099/ijs.0.000263	mangrove	bacteria
Nursyirwani 2020	Isolation of Cellulolytic Bacteria from Mangrove Sediment in Dumai Marine Station Riau and the Antibacterial Activity against Pathogens	https://doi.org/10.1088/1755-1315/430/1/012012	mangrove	bacteria
Oliveira 2012	Prokaryotes in saltmarsh sediments of Ria de Aveiro: Effects of halophyte vegetation on abundance and diversity	https://doi.org/10.1016/j.ecss.2012.03.013	saltmarsh	bacteria archaea
Otero 2014	Archaeal diversity and the extent of iron and manganese pyritization in sediments from a tropical mangrove creek (Cardoso Island, Brazil)	https://doi.org/10.1016/j.ecss.2014.05.002	mangrove	archaea
Padgett 1990	A newly discovered role for aerobic fungi in anaerobic salt-marsh soils	https://doi.org/10.2307/3760170	saltmarsh	fungi
Palit 2020	Community structure, taxonomic diversity and spatio-temporal variation of sediment and water bacteria in Bhitarkanika mangrove ecosystem, India	https://doi.org/10.1007/s13762-020-02851-5	mangrove	bacteria
Pan 2017	Vertical distribution of dehalogenating bacteria in mangrove sediment and their potential to remove polybrominated diphenyl ether contamination	https://doi.org/10.1016/j.marpolbul.2016.12.030	mangrove	bacteria
Pan 2019	Vertical Distribution of Bathyarchaeotal Communities in Mangrove Wetlands Suggests Distinct Niche Preference of Bathyarchaeota Subgroup 6	https://doi.org/10.1007/s00248-018-1309-7	mangrove	archeae
Panchanadikar 1993	Microbial activity in mangrove ecosystems of goa and konkan	https://doi.org/10.1080/00207239308710838	mangrove	bacteria
Parab 2020	Phylogenetic Diversity of Culturable Marine Bacteria from Mangrove Sediments of Goa, India: a Potential Source of Xylanases Belonging to Glycosyl Hydrolase Family 10	https://doi.org/10.1134/S0003683820060137	mangrove	bacteria
Park 2019	Ancylomarina salipaludis sp. nov., isolated from a saltmarsh	https://doi.org/10.1099/ijsem.0.003553	saltmarsh	bacteria
Parkes 2012	Changes in methanogenic substrate utilization and communities with depth in a salt-marsh, creek sediment in southern England	https://doi.org/10.1016/j.ecss.2011.10.025	saltmarsh	bacteria
Pascal 2014	Trophic role of large benthic sulfur bacteria in mangrove sediment	https://doi.org/10.3354/meps11035	mangrove	bacteria
Pascal 2016	Temporal fluctuations in the trophic role of large benthic sulfur bacteria in mangrove sediment	https://doi.org/10.1016/j.fooweb.2016.04.001	mangrove	bacteria
Paterek 1988	Populations of anaerobic phototrophic bacteria in a Spartina alterniflora saltmarsh	https://doi.org/10.1128/aem.54.6.1360-1364.1988	saltmarsh	bacteria
Paul 2000	Pythium contiguanum nomen novum (syn. Pythium dreschleri Paul), its antagonism to Botrytis cinerea, ITS1 region of its nuclear ribosomal DNA, and its comparison with related species	https://doi.org/10.1111/j.1574-6968.2000.tb08941.x	saltmarsh	fungi
Peng 2013	Differential responses of ammonia-oxidizing archaea and bacteria to long-term fertilization in a New England saltmarsh	https://doi.org/10.3389/fmicb.2012.00445	saltmarsh	bacteria archaea
Peng 2020	Chromosome-level comprehensive genome of mangrove sediment-derived fungus penicillium variabile HXQ-H-1	https://doi.org/10.3390/jof6010007	mangrove	fungi
Petersen 2019	Rapid metabolome and bioactivity profiling of fungi associated with the leaf and rhizosphere of the baltic seagrass zostera marina	https://doi.org/10.3390/md17070419	seagrass	fungi
Phongsopitanun 2014	Identification and antimicrobial activity of Streptomyces strains from Thai mangrove sediment	https://doi.org/10.56808/3027-7922.1970	mangrove	bacteria
Phongsopitanun 2016	Micromonospora sediminis sp. nov., isolated from mangrove sediment	https://doi.org/10.1099/ijsem.0.001175	mangrove	bacteria
Picard 2017	Coastal marine habitats harbor novel early-diverging fungal diversity	https://doi.org/10.1016/j.funeco.2016.10.006	saltmarsh	fungi
Piceno 1999	Spatial and temporal assessment of diazotroph assemblage composition in vegetated saltmarsh sediments using denaturing gradient gel electrophoresis analysis	https://doi.org/10.1007/s002489900164	saltmarsh	bacteria
Piñeiro-Juncal 2020	Cover loss in a seagrass Posidonia oceanica meadow accelerates soil organic matter turnover and alters soil prokaryotic communities	https://doi.org/10.1016/j.orggeochem.2020.104140	seagrass	bacteria
Pires 2012	Denaturing gradient gel electrophoresis and barcoded pyrosequencing reveal unprecedented archaeal diversity in mangrove sediment and rhizosphere samples	https://doi.org/10.1128/aem.00386-12	mangrove	archaea
Pitamber 2014	Production of L-Asparaginase by marine actinobacteria isolated from the rhizosphere of mangrove plants	No DOI https://rjptonline.org/AbstractView.aspx?PID=2014-7-5-17	mangrove	bacteria
Plante 2020	Environmental and Spatial Influences on Biogeography and Community Structure of Saltmarsh Benthic Diatoms	https://doi.org/10.1007/s12237-020-00779-0	saltmarsh	diatoms
Poharkar 2016	Mangrove Ecosystems: An Adopted Habitat for Pathogenic Salmonella spp.	https://doi.org/10.2175/106143016x14504669767733	mangrove	bacteria
Poongodi 2016	Ecological factors and their influence on actinobacterial density from different coastal habitats of neil Island, Andamans	https://doi.org/nopr.niscpr.res.in/handle/123456789/35137	mangrove	bacteria
Prabhu 2016	Alkaliphilic and Haloalkaliphilic Phosphate Solubilizing Bacteria from Coastal Ecosystems of Goa	https://doi.org/researchgate.net/publication/324221586	mangrove	bacteria
Prakash 2015	Influence of physicochemical and nutritional factors on bacterial diversity in mangrove sediments along the southwest coast of Tamilnadu, India	https://doi.org/10.1007/s10661-015-4713-1	mangrove	bacteria
Pramanik 2019	Microbial Diversity and Community Analysis of the Sundarbans Mangrove, a World Heritage Site	https://doi.org/10.1007/s11274-015-1814-5	mangrove	bacteria, fungi, archaea
Prasanna 2013	A novel strain of Brevibacillus laterosporus produces chitinases that contribute to its biocontrol potential	https://doi.org/10.1007/s00253-012-4019-y	mangrove	bacteria
Prasanna 2017	Draft genome sequence of entomopathogenic Brevibacillus laterosporus strain Lak 1210, an alkaliphilic chitin degrader	https://doi.org/10.1128/genomea.01251-17	mangrove	bacteria
Pupin 2014	Microbial populations and activities of mangrove, restinga and Atlantic forest soils from Cardoso Island, Brazil	https://doi.org/10.1111/jam.12413	mangrove	bacteria, fungi
Purahong 2019	First insights into the microbiome of a mangrove tree reveal significant differences in taxonomic and functional composition among plant and soil compartments	https://doi.org/10.3390/microorganisms7120585	mangrove	bacteria, fungi
Purdy 2002	The distribution and activity of sulphate reducing bacteria in estuarine and coastal marine sediments	https://doi.org/10.1023/A:1020550215012	saltmarsh	bacteria
Qureshi 2020	Bio-characterizations of some marine bacterial strains isolated from mangrove sediment samples of four major cities of Saudi Arabia	https://doi.org/10.22438/jeb/41/5/MRN-1317	mangrove	bacteria
Radhakrishnan 2011	Fungal bioproespecting from sundarban mangrove forest with special reference to antibacterial and antimycobacterial activity	https://doi.org/10.20959/wjpr20214-2021	mangrove	fungi
Raju 2016	Salinicola rhizosphaerae sp. Nov. isolated from the rhizosphere of the mangrove Avicennia marina L	https://doi.org/10.1099/ijsem.0.000837	mangrove	bacteria
Ramalingam 2008	Diversity of rhizosphere associated microbes from different mangrove species	https://doi.org/10.1371/journal.pone.0298237	mangrove	bacteria
Rameshkumar 2009	Isolation and molecular characterization of genetically diverse antagonistic, diazotrophic red-pigmented vibrios from different mangrove rhizospheres	https://doi.org/10.1111/j.1574-6941.2008.00638.x	mangrove	bacteria
Rameshkumar 2014	Zunongwangia mangrovi sp. nov., isolated from mangrove (Avicennia marina) rhizosphere, and emended description of the genus Zunongwangia	https://doi.org/10.1099/ijsem.0.000837	mangrove	bacteria
Ramírez Elías 2014	Identification of culturable microbial functional groups isolated from the rhizosphere of four species of mangroves and their biotechnological potential	https://doi.org/10.1016/j.apsoil.2014.05.001	mangrove	bacteria, fungi
Ramírez Viga 2020	Arbuscular mycorrhizal association in Conocarpus erectus (Combretaceae) in mangroves from Yucatán, Mexico	https://doi.org/10.17129/botsci.2363	mangrove	fungi
Ramírez Viga 2020	Relationship between Arbuscular Mycorrhizal Association and Edaphic Variables in Mangroves of the Coast of YucatÃ¡n, Mexico	https://doi.org/10.1007/s13157-019-01196-1	mangrove	fungi
Rampadarath 2018	Metatranscriptomics analysis of mangroves habitats around Mauritius	https://doi.org/10.1007/s11274-018-2442-7	mangrove	bacteria, archaea
Rani 2010	Fungal diversity in the sediments of Point Calimere, East Coast of India	https://doi.org/10.22207/JPAM.14.1.07	mangrove	fungi
Rao 2012	Antagonistic activities of actinobacteria from mangrove sediment	https://doi.org/10.1080/21553769.2015.1051244	mangrove	bacteria
Ravi 2020	Enhanced Production of polygalacturonase from mangrove soil isolate Aspergillus terreus RR105	https://doi.org/10.18388/abp.2015_1081	mangrove	fungi
Ravikumar 2002	Quantification of halophilic Azospirillum from mangroves	https://doi.org/10.1007/s00248-002-0210-1	mangrove	bacteria
Ravikumar 2004	Nitrogen-fixing azotobacters from mangrove habitat and their utility as marine biofertilizers	https://doi.org/10.1016/j.micres.2015.04.002	mangrove	bacteria
Ravikumar 2012	Population dynamics of free living, nitrogen fixing bacteria Azospirillum in Manakkudi mangrove ecosystem, India	https://doi.org/10.1016/j.jenvman.2011.12.032	mangrove	bacteria
Ren 2012	Comparison of bacterial and archaeal community of mangrove soil under different vegetation in Dongzhaigang, Hainan Island	https://doi.org/10.1099/ijsem.0.003513	mangrove	archaea, bacteria
Ren 2013	Micromonospora wenchangensis sp. nov., isolated from mangrove soil	https://doi.org/10.1099/ijs.0.044255-0	mangrove	bacteria
Ren 2019	Acidimangrovimonas sediminis gen. nov., sp. nov., isolated from mangrove sediment and reclassification of Defluviimonas indica as Acidimangrovimonas indica comb. nov. and Defluviimonas pyrenivorans as Acidimangrovimonas pyrenivorans comb. nov.	https://doi.org/10.1099/ijsem.0.003513	mangrove	bacteria
Rietl 2016	Microbial Community Composition and Extracellular Enzyme Activities Associated with Juncus roemerianus and Spartina alterniflora Vegetated Sediments in Louisiana Saltmarshes	https://doi.org/10.1007/s00248-015-0651-2	saltmarsh	bacteria fungi archaea
Rigonato 2013	Drivers of cyanobacterial diversity and community composition in mangrove soils in south-east Brazil	https://doi.org/10.1111/j.1462-2920.2012.02830.x	mangrove	bacteria
Rigonato 2018	Temporal assessment of microbial communities in soils of two contrasting mangroves	https://doi.org/10.1016/j.bjm.2017.04.008	mangrove	bacteria
Rocha 2016	Distinct Habitats Select Particular Bacterial Communities in Mangrove Sediments	https://doi.org/10.1155/2016/3435809	mangrove	bacteria
Roda 2008	Spatial distribution of arbuscular mycorrhizal fungi in the rhizosphere of the saltmarsh plant Inula crithmoides L. along a salinity gradient	https://doi.org/10.1672/11	saltmarsh	fungi
Romero 2015	Phylogenetic diversity of diazotrophs along an experimental nutrient gradient in mangrove sediments	https://doi.org/10.3390/jmse3030699	mangrove	bacteria
Rooney-Varga 1997	Seasonal changes in the relative abundance of uncultivated sulfate- reducing bacteria in a saltmarsh sediment and in the rhizosphere of Spartina alterniflora	https://doi.org/10.1128/aem.63.10.3895-3901.1997	saltmarsh	bacteria
Rooney-Varga 1998	Phylogenetic and physiological diversity of sulphate-reducing bacteria isolated from a saltmarsh sediment	https://doi.org/10.1016/S0723-2020(98)80068-4	saltmarsh	bacteria
Rotini 2017	Ecophysiological Plasticity and Bacteriome Shift in the Seagrass Halophila stipulacea along a Depth Gradient in the Northern Red Sea	https://doi.org/10.3389/fpls.2016.02015	seagrass	bacteria
Ruan 2015	Streptomyces ferrugineus sp. nov., isolated from mangrove soil in Thailand	https://doi.org/10.1007/s10482-014-0301-6	mangrove	bacteria
Sá 2014	Screening of endoglucanase-producing bacteria in the saline rhizosphere of Rhizophora mangle	https://doi.org/10.1590/S1517-83822014000100025	mangrove	bacteria
Saba 2016	Isolation and characterization of bioactive Streptomyces from mangrove ecosystem of Machilipatnam, Krishna district, Andhra Pradesh	https://doi.org/10.22159/ajpcr.2016.v9s3.14913	mangrove	bacteria
Sadaiappan 2019	Metagenomic data of vertical distribution and abundance of bacterial diversity in the hypersaline sediments of Mad Boon-mangrove ecosystem, Bay of Bengal	https://doi.org/10.1016/j.dib.2018.12.048	mangrove	bacteria
Saha 2017	Pigment producing soil bacteria of Sundarban mangrove forest	https://doi.org/10.3329/bjb.v46i1.33258	mangrove	bacteria
Saimmai 2013	An efficient biosurfactant-producing bacterium Selenomonas ruminantium CT2, isolated from mangrove sediment in south of Thailand	https://doi.org/10.1007/s11274-012-1161-8	mangrove	bacteria
Sangkanu 2019	Gordonia sediminis sp. Nov., an actinomycete isolated from mangrove sediment	https://doi.org/10.1099/ijsem.0.003399	mangrove	bacteria
Santana 2008	Presence and expression of terminal oxygen reductases in strictly anaerobic sulfate-reducing bacteria isolated from salt-marsh sediments	https://doi.org/10.1016/j.anaerobe.2008.03.001	saltmarsh	bacteria
Santini 2019	Natural and Regenerated Saltmarshes Exhibit Similar Soil and Belowground Organic Carbon Stocks, Root Production and Soil Respiration	https://doi.org/10.1007/s10021-019-00373-x	saltmarsh	bacteria
Saravanakumar 2016	Ecology of soil microbes in a tropical mangrove forest of south east coast of India	https://doi.org/10.1016/j.bcab.2016.08.003	mangrove	bacteria, fungi
Saravanakumar 2018	Soil-microbial communities indexing from mangroves rhizosphere and barren sandy habitats	https://doi.org/10.1016/j.pmpp.2018.09.005	mangrove	bacteria, fungi
Sari 2019	The exploration of phosphate solubilizing bacteria in mangrove forest at Teluk Naga, Bante	https://doi.org/10.1088/1755-1315/251/1/012034	mangrove	bacteria
Satheeja 2011	Phylogenetic analysis and antimicrobial activities of Streptomyces isolates from mangrove sediment	https://doi.org/10.3923/ajbkr.2011.237.245	mangrove	bacteria
Schneider 2007	Nocardichelins A and B, siderophores from Nocardia strain Acta 3026#	https://doi.org/10.1021/np060612i	mangrove	bacteria
Selvam 2010	Beneficial bacteria from soil of a tropical mangroves	No DOI https://www.researchgate.net/publication/215513656_Beneficial_bacteria_from_soil_of_a_tropical_mangroves	mangrove	bacteria
Sengupta 1990	Vesicular arbuscular mycorrhiza (VAM) in pioneer saltmarsh plants of the Ganges river delta in West Bengal (India)	https://doi.org/10.1007/BF02851917	saltmarsh	fungi
Sengupta 2020	Microbial diversity and related secondary metabolite gene assortment at an estuarine mangrove ecosystem	https://doi.org/10.1016/j.rsma.2020.101051	mangrove	bacteria
Ser 2015	Streptomyces gilvigriseus sp. nov., a novel actinobacterium isolated from mangrove forest soil	https://doi.org/10.1007/s10482-015-0431-5	mangrove	bacteria
Ser 2016	Streptomyces malaysiense sp. nov.: A novel Malaysian mangrove soil actinobacterium with antioxidative activity and cytotoxic potential against human cancer cell lines	https://doi.org/10.1038/srep24247	mangrove	bacteria
Ser 2016	Streptomyces antioxidans sp. nov., a novel mangrove soil actinobacterium with antioxidative and neuroprotective potentials	https://doi.org/10.3389/fmicb.2016.00899	mangrove	bacteria
Ser 2018	Genome sequence of Streptomyces gilvigriseus MUSC 26(T) isolated from mangrove forest	https://doi.org/10.1016/j.bjm.2017.04.012	mangrove	bacteria
Shao 2014	Morphology and phylogenetic analysis of two oxytrichid soil ciliates from China, Oxytricha paragranulifera n. sp. and Oxytricha granulifera Foissner and Adam, 1983 (Protista, Ciliophora, Hypotrichia)	https://doi.org/10.1099/ijs.0.062281-0	mangrove	bacteria
She 2016	Factors regulating community composition of methanogens and sulfate-reducing bacteria in brackish marsh sediments in the Min River estuary, southeastern China	https://doi.org/10.1016/j.ecss.2016.08.003	saltmarsh	bacteria
Shen 2020	Antifungal Secondary Metabolites Isolated from Mangrove Rhizosphere Soil-Derived Penicillium Fungi	https://doi.org/10.1007/s11802-020-4360-1	mangrove	fungi
Shi 2019	Falsibacillus albus sp. nov., isolated from mangrove soil	https://doi.org/10.1099/ijsem.0.003328	mangrove	bacteria
Shiau 2017	Assessing N2 fixation in estuarine mangrove soils	https://doi.org/10.1016/j.ecss.2017.03.005	mangrove	bacteria
Shiau 2018	Community Structure of Active Aerobic Methanotrophs in Red Mangrove (Kandelia obovata) Soils Under Different Frequency of Tides	https://doi.org/10.1007/s00248-017-1080-1	mangrove	bacteria
Shiau 2020	Niche differentiation of active methane-oxidizing bacteria in estuarine mangrove forest soils in taiwan	https://doi.org/10.3390/microorganisms8081248	mangrove	bacteria
Shieh 1997	Denitrification in the rhizosphere of the two seagrasses Thalassia hemprichii (Ehrenb.) Aschers and Halodule uninervis (Forsk.) Aschers	https://doi.org/10.1016/S0022-0981(97)00076-2	seagrass	bacteria
Shieh 2000	Vibrio aerogenes sp. nov., a facultatively anaerobic marine bacterium that ferments glucose with gas production	https://doi.org/10.1099/00207713-50-1-321	seagrass	bacteria
Shome 1995	BACTERIAL-FLORA IN MANGROVES OF ANDAMAN .1. ISOLATION, IDENTIFICATION AND ANTIBIOGRAM STUDIES	No DOI https://www.researchgate.net/publication/285374991_Bacterial_flora_in_mangroves_of_Andaman-Part_I_Isolation_identification_and_antibiogram_studies	mangrove	bacteria
Shome 2000	Agar depolymerizing (Agarolytic) bacteria isolated from mangrove soil samples of Andaman	No DOI https://www.researchgate.net/publication/289944114_Agar_depolymerizing_Agarolytic_bacteria_isolated_from_mangrove_soil_samples_of_Andaman	mangrove	bacteria
Shrivastava 2015	Isolation and characterization of streptomycetes with plant growth promoting potential from mangrove ecosystem	https://doi.org/10.5604/17331331.1185232	mangrove	bacteria
Shuang 2009	Bacterial phylogenetic diversity in a Spartina marsh in China	https://doi.org/10.1016/j.ecoleng.2008.01.005	saltmarsh	bacteria
Sigmund 2003	Detection of eubacterial 3-hydroxy-3-methylglutaryl coenzyme a reductases from natural populations of actinomycetes	https://doi.org/10.1007/s00248-002-2029-5	saltmarsh	bacteria
Silva 2014	Phylogeny of culturable cyanobacteria from Brazilian mangroves	https://doi.org/10.1016/j.syapm.2013.12.003	mangrove	bacteria
Silveira 2013	Tropical Aquatic Archaea Show Environment-Specific Community Composition	https://doi.org/10.1371/journal.pone.0076321	mangrove	archaea
Simões 2015	Soil and Rhizosphere Associated Fungi in Gray Mangroves (Avicennia marina) from the Red Sea - A Metagenomic Approach	https://doi.org/10.1016/j.gpb.2015.07.002	mangrove	fungi
Singh 2014	Genome sequencing and annotation of Acinetobacter guillouiae strain MSP 4-18	https://doi.org/10.1016/j.gdata.2013.10.001	mangrove	bacteria
Sivakumar 2006	Abundance of mangrove fungi along the East coast of Tamil Nadu, India	No DOI https://www.researchgate.net/publication/284398287_ABUNDANCE_OF_MANGROVE_FUNGI_ALONG_THE_EAST_COAST_OF_TAMIL_NADU_INDIA	mangrove	fungi
Sjöling 2005	Benthic bacterial diversity and nutrient processes in mangroves: Impact of deforestation	https://doi.org/10.1016/j.ecss.2004.12.002	mangrove	bacteria
Smith 2004	Seasonal composition and activity of sulfate-reducing prokaryotic communities in seagrass bed sediments	https://doi.org/10.3354/ame037183	seagrass	bacteria
Song 2020	Algoriphagus kandeliae sp. Nov., isolated from mangrove rhizosphere soil	https://doi.org/10.1099/ijsem.0.003954	mangrove	bacteria
Song 2020	Partial function prediction of sulfate-reducing bacterial community from the rhizospheres of two typical coastal wetland plants in China	https://doi.org/10.1007/s00343-019-9177-7	seagrass	bacteria
Songsumanus 2013	Micromonospora maritima sp. nov., isolated from mangrove soil	https://doi.org/10.1099/ijs.0.039180-0	mangrove	bacteria
Srinivas 2013	Silanimonas mangrovi sp nova, a member of the family Xanthomonadaceae isolated from mangrove sediment, and emended description of the genus Silanimonas	https://doi.org/10.1099/ijs.0.038406-0	mangrove	bacteria
Srivibool 2010	Taxonomic characterization of Streptomyces strain CH54-4 isolated from mangrove sediment	https://doi.org/10.1007/s13213-010-0041-4	mangrove	bacteria
Subhashini 2014	Phosphate solubilising Streptomyces spp obtained from the rhizosphere of Ceriops decandra of Corangi mangroves	No DOI https://www.researchgate.net/publication/285526163_Phosphate_solubilising_Streptomyces_spp_obtained_from_the_rhizosphere_of_Ceriops_decandra_of_Corangi_mangroves	mangrove	bacteria
Suhaidi 2012	Actinomycetes for antimicrobial discovery isolated from mangrove soils in Malaysia	https://doi.org/10.1109/SHUSER.2012.6268781	mangrove	bacteria
Sui 2011	Streptomyces sanyensis sp. nov., isolated from mangrove sediment	https://doi.org/10.1099/ijs.0.023515-0	mangrove	bacteria
Suksaard 2015	Jiangella mangrovi sp. nov., isolated from mangrove soil	https://doi.org/10.1099/ijs.0.000303	mangrove	bacteria
Suksaard 2016	Nonomuraea purpurea sp. Nov., an actinomycete isolated from mangrove sediment	https://doi.org/10.1099/ijsem.0.001457	mangrove	bacteria
Suksaard 2017	Diversity and plant growth promoting activities of actinomycetes from mangroves	No DOI https://www.thaiscience.info/Journals/Article/CMJS/10987568.pdf	mangrove	bacteria
Suksaard 2018	Saccharopolyspora maritima sp. Nov., an actinomycete isolated from mangrove sediment	https://doi.org/10.1099/ijsem.0.002941	mangrove	bacteria
Sun 2015	Seagrass (Zostera marina) colonization promotes the accumulation of diazotrophic bacteria and alters the relative abundances of specific bacterial lineages involved in benthic carbon and sulfur cycling	https://doi.org/10.1128/AEM.01382-15	seagrass	bacteria
Sun 2019	Soil organic carbon stabilization mechanisms in a subtropical mangrove and saltmarsh ecosystems	https://doi.org/10.1016/j.scitotenv.2019.04.122	mangrove, saltmarsh	bacteria fungi
Sun 2020	Mangrovibacterium lignityticum sp. nov., a facultatively anaerobic lignin-degrading bacterium isolated from mangrove sediment	https://doi.org/10.1099/ijsem.0.004305	mangrove	bacteria
Sun 2020	Seagrass vegetation affect the vertical organization of microbial communities in sediment	https://doi.org/10.1016/j.marenvres.2020.105174	seagrass	bacteria, archaea
Sun 2020	Mangrovibacterium lignilyticum sp. Nov., a facultatively anaerobic lignin-degrading bacterium isolated from mangrove sediment	https://doi.org/10.1099/ijsem.0.004305	mangrove	bacteria
Suriyachadkun 2011	Sphaerisporangium krabiense sp. nov., isolated from soil	https://doi.org/10.1099/ijs.0.027151-0	mangrove	bacteria
Swart 1963	FURTHER INVESTIGATIONS OF THE MYCOFLORA IN THE SOIL OF SOME MANGROVE SWAMPS	https://doi.org/10.1111/j.1438-8677.1963.tb00110.x	mangrove	fungi
Taketani 2010	Diversity and identification of methanogenic archaea and sulphate-reducing bacteria in sediments from a pristine tropical mangrove	https://doi.org/10.1007/s10482-010-9422-8	mangrove	bacteria, archaea
Takeuchi 1998	Gordonia rhizosphera sp. nov. isolated from the mangrove rhizosphere	https://doi.org/10.1099/00207713-48-3-907	mangrove	bacteria
Takeuchi 2001	Agromyces luteolus sp. nov., Agromyces rhizospherae sp. nov. and Agromyces bracchium sp. nov., from the mangrove rhizosphere	https://doi.org/10.1099/00207713-51-4-1529	mangrove	bacteria
Tamura 2005	Asanoa iriomotensis sp. nov., isolated from mangrove soil	https://doi.org/10.1099/ijs.0.02982-0	mangrove	bacteria
Tamura 2006	A new genus of the family Micromonosporaceae., Polymorphospora gen. nov., with description of Polymorphospora rubra sp. nov	https://doi.org/10.1099/ijs.0.64046-0	mangrove	bacteria
Tang 2011	Response of soil microbial respiration of tidal wetlands in the Yangtze River Estuary to different artificial disturbances	https://doi.org/10.1016/j.ecoleng.2011.06.004	saltmarsh	bacteria
Tang 2013	Actinoallomurus acanthiterrae sp nova, an actinomycete isolated from rhizosphere soil of the mangrove plant Acanthus ilicifolius	https://doi.org/10.1099/ijs.0.043380-0	mangrove	bacteria
Tang 2014	Oceanobacillus halophilum sp. nov. isolated from a mangrove forest soil	https://doi.org/10.1007/s00284-014-0518-7	mangrove	bacteria
Tangjitjaroenkun 2017	In vitro antimicrobial and cytotoxic activities of mangrove actinomycetes from Eastern Thailand	No DOI https://www.researchgate.net/publication/316986206_In_vitro_antimicrobial_and_cytotoxic_activities_of_mangrove_actinomycetes_from_Eastern_Thailand	mangrove	bacteria
Tao 2018	A new pentacyclic ergosteroid from fungus Aspergillus sp. ScSiO41211 derived of mangrove sediment sample	https://doi.org/10.1177/1934578X1801301214	mangrove	fungi
Tariq 2008	Studies on the rhizosphere mycoflora of mangroves	No DOI https://www.researchgate.net/publication/287471372_Studies_on_the_rhizosphere_mycoflora_of_mangroves	mangrove	fungi
Teal 1979	Nitrogen fixation by rhizosphere and free-living bacteria in saltmarsh sediments	https://doi.org/10.4319/lo.1979.24.1.0126	saltmarsh	bacteria
Teymouri 2016	Assessment of phosphate solubilization activity of Rhizobacteria in mangrove forest	https://doi.org/10.1016/j.bcab.2016.01.012	mangrove	bacteria
Thawai 2008	Micromonospora pattaloongensis sp. nov., isolated from a Thai mangrove forest	https://doi.org/10.1099/ijs.0.65410-0	mangrove	bacteria
Thomas 2014	Rhizosphere heterogeneity shapes abundance and activity of sulfur-oxidizing bacteria in vegetated saltmarsh sediments	https://doi.org/10.3389/fmicb.2014.00309	saltmarsh	bacteria
Thompson 2013	A potential source for cellulolytic enzyme discovery and environmental aspects revealed through metagenomics of Brazilian mangroves	https://doi.org/10.1186/2191-0855-3-65	mangrove	bacteria, fungi
Tibbles 1994	Characterization of nitrogen-fixing bacteria from a temperate saltmarsh lagoon, including isolates that produce ethane from acetylene	https://doi.org/10.1007/BF00170115	saltmarsh	bacteria
Todorova 2012	Microbial diversity in zostera sp. Beds in south-western Black sea region analysed by amplified ribosomal DNA restristion enzyme analysis (ARDRA)	https://doi.org/10.5504/50YRTIMB.2011.0002	seagrass	bacteria
Tong 2019	The distribution of sediment bacterial community in mangroves across China was governed by geographic location and eutrophication	https://doi.org/10.1016/j.marpolbul.2019.01.046	mangrove	bacteria
Trimmer 1997	Process measurement and phylogenetic analysis of the sulfate reducing bacterial communities of two contrasting benthic sites in the upper estuary of the Great Ouse, Norfolk, UK	https://doi.org/10.1111/j.1574-6941.1997.tb00450.x	saltmarsh	bacteria
Tseng 2011	Isoptericola chiayiensis sp. nov., isolated from mangrove soil	https://doi.org/10.1099/ijs.0.022491-0	mangrove	bacteria
Ulken 1990	Marine fungi (Chytridiomycetes and Thraustochytriales) from a mangrove area at Punta Morales, Golfo de Nicoya, Coasta Rica	No DOI https://revistas.ucr.ac.cr/index.php/rbt/article/view/25054	mangrove	fungi
Ullah 2017	Comparative bacterial community analysis in relatively pristine and anthropogenically influenced mangrove ecosystems on the Red Sea	https://doi.org/10.1139/cjm-2016-0587	mangrove	bacteria
Utomo 2019	Identification of Proteolytic Bacterial Isolates in Sediment Ecosystem of Gunung Anyar Mangrove Forest, Surabaya	https://doi.org/10.1088/1755-1315/236/1/012060	mangrove	bacteria
Uyub 2012	Physicochemical properties and distribution of sulphate reducing bacteria in mangrove ecosystem soil of Peninsular Malaysia	No DOI https://www.researchgate.net/publication/286284502_Physicochemical_properties_and_distribution_of_sulphate_reducing_bacteria_in_mangrove_ecosystem_soil_of_Peninsular_Malaysia	mangrove	bacteria
Vanegas 2019	Effect of salinity on fungal diversity in the rhizosphere of the halophyte Avicennia germinans from a semi-arid mangrove	https://doi.org/10.1016/j.funeco.2019.07.009	mangrove	fungi
VanThuoc 2019	Identification and characterization of ectoine-producing bacteria isolated from Can Gio mangrove soil in Vietnam	https://doi.org/10.1007/s13213-019-01474-7	mangrove	bacteria
VanTrappen 2005	Alcaligenes aquatilis sp. nov., a novel bacterium from sediments of the Weser Estuary, Germany, and a saltmarsh on Shem Creek in Charleston Harbor, USA	https://doi.org/10.1099/ijs.0.63849-0	saltmarsh	bacteria
Varon-Lopez 2014	Sulphur-oxidizing and sulphate-reducing communities in Brazilian mangrove sediments	https://doi.org/10.1111/1462-2920.12237	mangrove	bacteria
Vasconcellos 2013	Draft genome sequence of Pseudomonas sp. strain CMAA 1215, a plant growth-promoting bacterium isolated from a Brazilian mangrove	https://doi.org/10.1128/genomeA.00995-13	mangrove	bacteria
Vasconcellos 2017	Pseudomonas aestus sp. nov., a plant growth-promoting bacterium isolated from mangrove sediments	https://doi.org/10.1007/s00203-017-1410-1	mangrove	bacteria
Vashist 2013	Microbulbifer mangrovi sp. nov., a polysaccharide-degrading bacterium isolated from an Indian mangrove	https://doi.org/10.1099/ijs.0.042978-0	mangrove	bacteria
Vazquez 2000	Phosphate-solubilizing microorganisms associated with the rhizosphere of mangroves in a semiarid coastal lagoon	https://doi.org/10.1007/s003740050024	mangrove	bacteria
Vera-Gargallo 2018	Metagenomic insights into the phylogenetic and metabolic diversity of the prokaryotic community dwelling in hypersaline soils from the odiel saltmarshes (SW Spain)	https://doi.org/10.3390/genes9030152	saltmarsh	bacteria
Vera-Gargallo 2018	Metagenome sequencing of prokaryotic microbiota from two hypersaline soils of the Odiel saltmarshes in Huelva, southwestern Spain	https://doi.org/10.1128/genomeA.00140-18	saltmarsh	bacteria
Vera-Gargallo 2019	Spatial distribution of prokaryotic communities in hypersaline soils	https://doi.org/10.1038/s41598-018-38339-z	saltmarsh	bacteria
Viswanath 2015	Diversity and N-acyl-homoserine lactone production by Gammaproteobacteria associated with Avicennia marina rhizosphere of South Indian mangroves	https://doi.org/10.1016/j.syapm.2015.03.008	mangrove	bacteria
Wainwright 2019	Seagrass-associated fungal communities show distance decay of similarity that has implications for seagrass management and restoration	https://doi.org/10.1002/ece3.5631	seagrass	fungi
Wan 2004	Mangrove PSB: Isolation, culture and phosphate-dissolving ability	No DOI https://www.cabidigitallibrary.org/doi/full/10.5555/20043068727	mangrove	bacteria
Wan 2007	Degradation of p-nitrophenol by a mangrove bacterial rhodococcus sp. Ns	No DOI https://europepmc.org/article/med/17489212	mangrove	bacteria
Wang 2005	Mangrove soil community analysis using DGGE of 16S rDNA V3 fragment polymerase chain reaction products	No DOI https://europepmc.org/article/med/15989260	mangrove	bacteria
Wang 2007	Characterization of Bacterial Community Structure and Diversity in Rhizosphere Soils of Three Plants in Rapidly Changing saltmarshes Using 16S rDNA	https://doi.org/10.1016/S1002-0160(07)60065-4	saltmarsh	bacteria
Wang 2011	Nonomuraea wenchangensis sp. nov., isolated from mangrove rhizosphere soil	https://doi.org/10.1099/ijs.0.025742-0	mangrove	bacteria
Wang 2011	Micromonospora rhizosphaerae sp. nov., isolated from mangrove rhizosphere soil	https://doi.org/10.1099/ijs.0.020461-0	mangrove	bacteria
Wang 2012	Comparison of the Levels of Bacterial Diversity in Freshwater, Intertidal Wetland, and Marine Sediments by Using Millions of Illumina Tags	https://doi.org/10.1128/aem.01821-12	mangrove	bacteria
Wang 2013	Higher diversity of ammonia/ammonium-oxidizing prokaryotes in constructed freshwater wetland than natural coastal marine wetland	https://doi.org/10.1007/s00253-012-4430-4	saltmarsh	bacteria
Wang 2013	Seasonal dynamics of ammonia/ammonium-oxidizing prokaryotes in oxic and anoxic wetland sediments of subtropical coastal mangrove	https://doi.org/10.1007/s00253-012-4510-5	mangrove	bacteria
Wang 2014	Impacts of vegetation, tidal process, and depth on the activities, abundances, and community compositions of denitrifiers in mangrove sediment	https://doi.org/10.1007/s00253-014-6017-8	mangrove	bacteria
Wang 2015	Distribution of arbuscular mycorrhizal fungi in four semi-mangrove plant communities	https://doi.org/10.1007/s13213-014-0896-x	mangrove	fungi
Wang 2015	Streptomyces mangrovi sp. nov., an actinomycete from mangrove soil	https://doi.org/10.1099/ijs.0.000382	mangrove	bacteria
Wang 2015	Insights into the role of plant on ammonia-oxidizing bacteria and archaea in the mangrove ecosystem	https://doi.org/10.1007/s11368-015-1074-x	mangrove	bacteria, archaea
Wang 2016	Distribution of root-associated bacterial communities along a Salt-Marsh primary succession	https://doi.org/10.3389/fpls.2015.01188	saltmarsh	bacteria
Wang 2017	Functionality of root-associated bacteria along a saltmarsh primary succession	https://doi.org/10.3389/fmicb.2017.02102	saltmarsh	bacteria
Wang 2018	Agromyces mangrovi sp. nov., a Novel Actinobacterium Isolated from Mangrove Soil	https://doi.org/10.1007/s00284-018-1476-2	mangrove	bacteria
Wang 2018	Compositional and abundance changes of nitrogen-cycling genes in plant-root microbiomes along a saltmarsh chronosequence	https://doi.org/10.1007/s10482-018-1098-5	saltmarsh	bacteria
Wang 2018	Kandeliimicrobium roseum gen. Nov., sp. nov., a new member of the family Rhodobacteraceae isolated from mangrove rhizosphere soil	https://doi.org/10.1099/ijsem.0.002773	mangrove	bacteria
Wang 2018	Salinity is a key factor driving the nitrogen cycling in the mangrove sediment	https://doi.org/10.1016/j.scitotenv.2018.03.102	mangrove	bacteria
Wang 2020	Agromyces kandeliae sp. Nov., isolated from rhizosphere soil of kandelia candel in a mangrove	https://doi.org/10.1099/ijsem.0.004492	mangrove	bacteria
Welsh 2007	Analysis of nitrogen-fixing members of the Îµ subclass of Proteobacteria in saltmarsh sediments	https://doi.org/10.1128/aem.00757-07	saltmarsh	bacteria
Wilde 2009	Biodiversity of arbuscular mycorrhizal fungi in roots and soils of two saltmarshes	https://doi.org/10.1111/j.1462-2920.2009.01882.x	saltmarsh	fungi
Wong 2005	Abundance of thraustochytrids on fallen decaying leaves of Kandelia candel and mangrove sediments in Futian National Nature Reserve, China	https://doi.org/10.1515/BOT.2005.050	mangrove	fungi
Wu 1993	Studies on the microbial ecology of the Tansui estuary	No DOI chrome-extension://efaidnbmnnnibpcajpcglclefindmkaj/https://ejournal.sinica.edu.tw/bbas/content/1993/1/bot341-02.pdf	mangrove	bacteria, fungi
Wu 2012	Culture-dependent diversity of Actinobacteria associated with seagrass (Thalassia hemprichii)	https://doi.org/10.5897/AJMR11.981	seagrass	bacteria
Wu 2016	Bacterial communities in the rhizospheres of three mangrove tree species from Beilun Estuary, China	https://doi.org/10.1371/journal.pone.0164082	mangrove	bacteria	DOI requires login - pdf found here chrome-extension://efaidnbmnnnibpcajpcglclefindmkaj/https://academicjournals.org/journal/AJMR/article-full-text-pdf/2A88A4617354.pdf)
Wu 2017	Draft genome sequence of Zobellella denitrificans ZD1 (JCM 13380), a salt-tolerant denitrifying bacterium capable of producing poly(3-hydroxybutyrate)	https://doi.org/10.1128/genomeA.00948-17	mangrove	bacteria
Wu 2017	Identification and antimicrobial activity research on two actinomycetes isolated from mangrove rhizosphere soils	No link found	mangrove	bacteria
Xi 2012	Description of Verrucosispora qiuiae sp. nov., isolated from mangrove swamp sediment, and emended description of the genus Verrucosispora	https://doi.org/10.1099/ijs.0.033787-0	mangrove	bacteria
Xi 2014	Salinity influence on soil microbial respiration rate of wetland in the Yangtze River estuary through changing microbial community	https://doi.org/10.1016/j.jes.2014.07.016	saltmarsh	bacteria
Xia 2015	Communities of ammonia oxidizers at different stages of Spartina alterniflora invasion in saltmarshes of Yangtze River estuary	https://doi.org/10.1007/s12275-015-4660-0	saltmarsh	bacteria
Xiao 2009	Streptomyces avicenniae sp. nov., a novel actinomycete isolated from the rhizosphere of the mangrove plant Avicennia mariana	https://doi.org/10.1099/ijs.0.009357-0	mangrove	bacteria
Xie 2012	Verrucosispora wenchangensis sp. nov., isolated from mangrove soil	https://doi.org/10.1007/s10482-012-9707-1	mangrove	bacteria
Xie 2012	Micromonospora haikouensis sp. nov., isolated from mangrove soil	https://doi.org/10.1007/s10482-011-9682-y	mangrove	bacteria
Xie 2016	Micromonospora mangrovi sp. nov., isolated from mangrove soil	https://doi.org/10.1007/s10482-015-0641-x	mangrove	bacteria
Xie 2018	Verrucosispora rhizosphaerae sp. nov., isolated from mangrove rhizosphere soil	https://doi.org/10.1007/s10482-017-0933-4	mangrove	bacteria
Xie 2020	Gordonia mangrovi sp. Nov., a novel actinobacterium isolated from mangrove soil in Hainan	https://doi.org/10.1099/ijsem.0.004310	mangrove	bacteria
Xu 2009	Streptomyces xiamenensis sp. nov., isolated from mangrove sediment	https://doi.org/10.1099/ijs.0.000497-0	mangrove	bacteria
Xu 2011	Asanoa hainanensis sp. nov., isolated from rhizosphere soil of acrostichum speciosum in a mangrove, and emended description of the genus Asanoa	https://doi.org/10.1099/ijs.0.025825-0	mangrove	bacteria
Xu 2012	Microbispora hainanensis sp. nov., isolated from rhizosphere soil of Excoecaria agallocha in a mangrove	https://doi.org/10.1099/ijs.0.037267-0	mangrove	bacteria
Yan 2005	16S rDNA diversity analysis of 30 Streptomycetes isolates displaying significant cytotoxic activity against B16 cell from near-shore sediments of Hainan Island	No DOI https://europepmc.org/article/med/15989257	mangrove	bacteria
Yan 2006	Archaeal communities in mangrove soil characterized by 16S rRNA gene clones	No DOI https://koreascience.kr/article/JAKO200604623628950.page	mangrove	archaea
Yang 2013	Algoriphagus zhangzhouensis sp. nov., isolated from mangrove sediment	No DOI https://www.cabidigitallibrary.org/doi/full/10.5555/20193359304	mangrove	bacteria
Yang 2016	Response of the soil microbial community composition and biomass to a short-term Spartina alterniflora invasion in a coastal wetland of eastern China	https://doi.org/10.1007/s11104-016-2941-y	saltmarsh	bacteria, fungi
Yang 2018	Abundance and Diversity of Arbuscular Mycorrhizal Fungi in Calamanrostis angustifolia Wetlands of the Sanjiang Plain, China	No DOI https://www.cabidigitallibrary.org/doi/full/10.5555/20193359304	saltmarsh	fungi
Yang 2019	Significant alterations in soil fungal communities along a chronosequence of Spartina alterniflora invasion in a Chinese Yellow Sea coastal wetland	https://doi.org/10.1016/j.scitotenv.2019.07.354	saltmarsh	fungi
Yang 2019	Soil fungal communities vary with invasion by the exotic Spartina alternifolia Loisel. in coastal saltmarshes of eastern China	https://doi.org/10.1007/s11104-019-04184-w	saltmarsh	fungi
Yang 2020	Exotic Spartina alterniflora Loisel. Invasion significantly shifts soil bacterial communities with the successional gradient of saltmarsh in eastern China	https://doi.org/10.1007/s11104-020-04470-y	saltmarsh	bacteria
Yao 2019	Bacterial Community Assembly in a Typical Estuarine Marsh with Multiple Environmental Gradients	https://doi.org/10.1128/aem.02602-18	saltmarsh	bacteria
Yassin 1993	A new actinomycete species, Nocardiopsis lucentensis sp. nov.	https://doi.org/10.1099/00207713-43-2-266	saltmarsh	bacteria
Ye 2019	Pseudomonas mangrovi sp. nov., isolated from mangrove soil	https://doi.org/10.1099/ijsem.0.003141	mangrove	bacteria
Ye 2020	Description of Erythrobacter mangrovi sp. nov., an aerobic bacterium from rhizosphere soil of mangrove plant (Kandelia candel)	https://doi.org/10.1007/s10482-020-01451-0	mangrove	bacteria
Ye 2020	Nitratireductor mangrovi sp. nov., a Nitrate-Reducing Bacterium Isolated from Mangrove Soil	https://doi.org/10.1007/s00284-020-01885-9	mangrove	bacteria
Yin 2018	Acuticoccus kandeliae sp. Nov., isolated from rhizosphere soil of the mangrove plant kandelia, and emended description of acuticoccus yangtzensis	https://doi.org/10.1099/ijsem.0.002990	mangrove	bacteria
Yin 2020	Effects of Spartina alterniflora invasion on soil fungi community structure and diversity in estuarine wetland	No link found	mangrove, tidal wetland	bacteria, fungi
Yousif 2015	Streptomyces mangrovi sp. nov., isolated from mangrove forest sediment	https://doi.org/10.1007/s10482-015-0533-0	mangrove	bacteria
Youssef 2012	Phylogenetic diversities and community structure of members of the extremely halophilic Archaea (order Halobacteriales) in multiple saline sediment habitats	https://doi.org/10.1128/aem.07420-11	mangrove	archaea
Yu 2014	Aboveground vegetation influences belowground microeukaryotic community in a mangrove nature reserve	https://doi.org/10.1007/s13157-013-0506-x	mangrove	fungi
Yu 2018	Mangrovicoccus ximenensis gen. Nov., sp. nov., isolated from mangrove forest sediment	https://doi.org/10.1099/ijsem.0.002796	mangrove	bacteria
Yuan 2014	Methane production potential and methanogenic archaea community dynamics along the Spartina alterniflora invasion chronosequence in a coastal saltmarsh	https://doi.org/10.1007/s00253-013-5104-6	saltmarsh	archaea
Yuan 2016	Shifts in methanogen community structure and function across a coastal marsh transect: effects of exotic Spartina alterniflora invasion	https://doi.org/10.1038/srep18777	saltmarsh	archaea
Yulma 2020	Identification of bacteria from mangrove forest in Mamburungan, Tarakan City	https://doi.org/10.1088/1755-1315/564/1/012020	mangrove	bacteria
Yun 2017	Anthropogenic protection alters the microbiome in intertidal mangrove wetlands in Hainan Island	https://doi.org/10.1007/s00253-017-8342-1	mangrove	bacteria
Zahran 1995	Isolation and characterization of nitrogen-fixing moderate halophilic bacteria from saline soils of Egypt	https://doi.org/10.1002/jobm.3620350412	saltmarsh	bacteria
Zainal 2016	Streptomyces humi sp. nov., an actinobacterium isolated from soil of a mangrove forest	https://doi.org/10.1007/s10482-016-0653-1	mangrove	bacteria
Zakaria 2020	Genome sequence data of Mangrovimonas sp. strain CR14 isolated from mangrove forest at Tanjung Piai National Park, Malaysia	https://doi.org/10.1016/j.dib.2020.105658	mangrove	bacteria
Zeleke 2013	Effects of Spartina alterniflora invasion on the communities of methanogens and sulfate-reducing bacteria in estuarine marsh sediments	https://doi.org/10.3389/fmicb.2013.00243	saltmarsh	bacteria
Zhang 2008	Phylogenetic diversity of nitrogen-fixing bacteria in mangrove sediments assessed by PCR-denaturing gradient gel electrophoresis	https://doi.org/10.1007/s00203-008-0359-5	mangrove	bacteria
Zhang 2009	Bacterial community structure of mangrove sediments in relation to environmental variables accessed by 16S rRNA gene-denaturing gradient gel electrophoresis fingerprinting	https://doi.org/10.3989/scimar.2009.73n3487	mangrove	bacteria
Zhang 2011	Impacts of Spartina alterniflora invasion on abundance and composition of ammonia oxidizers in estuarine sediment	https://doi.org/10.1007/s11368-011-0369-9	mangrove	bacteria, archaea
Zhang 2012	Meroterpenoid and diphenyl ether derivatives from penicillium sp. MA-37, a fungus isolated from marine mangrove rhizospheric soil	https://doi.org/10.1021/np300377b	mangrove	fungi
Zhang 2014	Martelella radicis sp. nov. and Martelella mangrove sp. nov., Isolated from mangrove sediment	https://doi.org/10.1099/ijs.0.066373-0	mangrove	bacteria
Zhang 2015	Microbial diversity of mangrove sediment in Shenzhen Bay and gene cloning, characterization of an isolated phytase-producing strain of SPC09 B. cereus	https://doi.org/10.1007/s00253-015-6405-8	mangrove	bacteria
Zhang 2015	Micromonospora zhanjiangensis sp. Nov., isolated from mangrove forest soil	https://doi.org/10.1099/ijsem.0.000667	mangrove	bacteria
Zhang 2015	Marinomonas mangrovi sp. nov., isolated from mangrove sediment	https://doi.org/10.1099/ijs.0.000136	mangrove	bacteria
Zhang 2017	Diversity and structure of diazotrophic communities in mangrove rhizosphere, revealed by high-throughput sequencing	https://doi.org/10.3389/fmicb.2017.02032	mangrove	bacteria
Zhang 2017	Soil microbial diversity of marshes covered by suaeda salsa and spartina alternifora in Yancheng Wetland	No DOI https://neptjournal.com/upload-images/NL-62-19-%2817%29D-655.pdf	saltmarsh	bacteria
Zhang 2018	Phylogenetic analysis and antifouling potentials of culturable fungi in mangrove sediments from Techeng Isle, China	https://doi.org/10.1007/s11274-018-2470-3	mangrove	fungi
Zhang 2018	Composition and functional diversity of microbial community across a mangrove-inhabited mudflat as revealed by 16S rDNA gene sequences	https://doi.org/10.1016/j.scitotenv.2018.03.158	mangrove	bacteria, archaea
Zhang 2018	Gallaecimonas mangrovi sp. nov., a novel bacterium isolated from mangrove sediment	https://doi.org/10.1007/s10482-018-1076-y	mangrove	bacteria
Zhang 2018	Saccharospirillum mangrovi sp. Nov., a bacterium isolated from mangrove sediment	https://doi.org/10.1099/ijsem.0.002899	mangrove	bacteria
Zhang 2018	Molecular and stable isotopic evidence for the occurrence of nitrite-dependent anaerobic methane-oxidizing bacteria in the mangrove sediment of Zhangjiang Estuary, China	https://doi.org/10.1007/s00253-017-8718-2	mangrove	bacteria
Zhang 2018	Ruegeria kandeliae sp. Nov., isolated from the rhizosphere soil of a mangrove plant kandelia candel	https://doi.org/10.1099/ijsem.0.002894	mangrove	bacteria
Zhang 2019	Complete Genome Sequence of Saccharospirillum mangrovi HK-33 T Sheds Light on the Ecological Role of a Bacterium in Mangrove Sediment Environment	https://doi.org/10.1007/s00284-018-1600-3	mangrove	bacteria
Zhang 2019	Shifts of soil microbial community composition along a short-term invasion chronosequence of Spartina alterniflora in a Chinese estuary	https://doi.org/10.1016/j.scitotenv.2018.12.061	saltmarsh	bacteria, fungi
Zhang 2019	Prokaryotic diversity in mangrove sediments across southeastern China fundamentally differs from that in other biomes	https://doi.org/10.1128/mSystems.00442-19	mangrove	bacteria
Zhang 2020	Rhizosphere Microbial Community Structure Is Selected by Habitat but Not Plant Species in Two Tropical Seagrass Beds	https://doi.org/10.3389/fmicb.2020.00161	seagrass	bacteria
Zhang 2020	Nitrogen loss by anaerobic ammonium oxidation in a mangrove wetland of the Zhangjiang Estuary, China	https://doi.org/10.1016/j.scitotenv.2019.134291	mangrove	bacteria
Zhang 2020	Bacterial Succession in saltmarsh Soils Along a Short-term Invasion Chronosequence of Spartina alterniflora in the Yellow River Estuary, China	https://doi.org/10.1007/s00248-019-01430-7	saltmarsh	bacteria
Zhang 2020	Spartina alterniflora invasions reduce soil fungal diversity and simplify co-occurrence networks in a saltmarsh ecosystem	https://doi.org/10.1016/j.scitotenv.2020.143667	saltmarsh	fungi
Zhang 2020	Genomic and transcriptomic insights into methanogenesis potential of novel methanogens from mangrove sediments	https://doi.org/10.1186/s40168-020-00876-z	mangrove	bacteria
Zhao 2011	Identification and characterization of a purple sulfur bacterium from mangrove with rhodopin as predominant carotenoid	No DOI https://pubmed.ncbi.nlm.nih.gov/22233052/	mangrove	bacteria
Zhao 2012	Mangroviflexus xiamenensis gen. nov., sp. nov., a member of the family Marinilabiliaceae isolated from mangrove sediment	https://doi.org/10.1099/ijs.0.036137-0	mangrove	bacteria
Zhao 2012	Desulfobaculum xiamenensis gen. nov., sp. nov., a member of the family Desulfovibrionaceae isolated from marine mangrove sediment	https://doi.org/10.1099/ijs.0.036632-0	mangrove	bacteria
Zhao 2019	Carbohydrate metabolism genes dominant in a subtropical marine mangrove ecosystem revealed by metagenomics analysis	https://doi.org/10.1007/s12275-019-8679-5	mangrove	bacteria, archaea
Zhao 2020	Alterations of bacterial and archaeal communities by freshwater input in coastal wetlands of the Yellow River Delta, China	https://doi.org/10.1016/j.apsoil.2020.103581	saltmarsh	bacteria, archaea
Zheng 2016	Community composition and activity of anaerobic ammonium oxidation bacteria in the rhizosphere of salt-marsh grass Spartina alterniflora	https://doi.org/10.1007/s00253-016-7625-2	saltmarsh	bacteria
Zheng 2017	Sulfate reducer and sulfur oxidizer respond differentially to the invasion of Spartina alterniflora in estuarine saltmarsh of China	https://doi.org/10.1016/j.ecoleng.2016.11.031	saltmarsh	bacteria
Zheng 2017	Soil microbial community of mangrove forests and its responses to the invasion of Spartina alterniflora in the Minjiang River Estuary	https://doi.org/10.5846/stxb201608141667	mangrove	bacteria
Zheng 2019	Thalassotalea mangrovi sp. Nov., a bacterium isolated from marine mangrove sediment	https://doi.org/10.1099/ijsem.0.003677	mangrove	bacteria
Zheng 2019	Community Structure and Abundance of Archaea in a Zostera marina Meadow: A Comparison between Seagrass-Colonized and Bare Sediment Sites	https://doi.org/10.1155/2019/5108012	seagrass	archaea
Zheng 2019	Effects of Spartina alterniflora invasion on Kandelia candel rhizospheric bacterial community as determined by high-throughput sequencing analysis	https://doi.org/10.1007/s11368-018-2002-7	saltmarsh	bacteria
Zheng 2020	Effects of Organic Phosphorus on Methylotrophic Methanogenesis in Coastal Lagoon Sediments With Seagrass (Zostera marina) Colonization	https://doi.org/10.3389/fmicb.2020.01770	seagrass	archaea
Zhou 2006	Genetic diversity of dioxygenase genes in polycyclic aromatic hydrocarbon-degrading bacteria isolated from mangrove sediments	https://doi.org/10.1111/j.1574-6968.2006.00379.x	mangrove	bacteria
Zhou 2014	Comparison of communities of both methane-producing and metabolizing archaea and bacteria in sediments between the northern South China Sea and coastal Mai Po Nature Reserve revealed by PCR amplification of mcrA and pmoA genes	https://doi.org/10.3389/fmicb.2014.00789	mangrove	bacteria, archaea	Title change
Zhou 2017	Stratified bacterial and archaeal community in mangrove and intertidal wetland mudflats revealed by high throughput 16S rRNA gene sequencing	https://doi.org/10.3389/fmicb.2017.02148	mangrove	bacteria, archaea
Zhou 2020	Biogeographic pattern of the nirS gene-targeted anammox bacterial community and composition in the northern South China Sea and a coastal Mai Po mangrove wetland	https://doi.org/10.1007/s00253-020-10415-3	mangrove	bacteria
Zhu 2018	Intertidal zonation affects diversity and functional potentials of bacteria in surface sediments: A case study of the Golden Bay mangrove, China	https://doi.org/10.1016/j.apsoil.2018.06.003	mangrove	bacteria
Zhu 2018	Genetic Diversity of Benthic Microbial Eukaryotes in Response to Spatial Heterogeneity of Sediment Geochemistry in a Mangrove Ecosystem	https://doi.org/10.1007/s12237-017-0317-z	mangrove	fungi
Zhu 2020	Streptomyces qinzhouensis sp. Nov., a mangrove soil actinobacterium	https://doi.org/10.1099/ijsem.0.003974	mangrove	bacteria
Zhuang 2020	Diversity, function and assembly of mangrove root-associated microbial communities at a continuous fine-scale	https://doi.org/10.1038/s41522-020-00164-6	mangrove	bacteria, fungi
Zogg 2018	Strong associations between plant genotypes and bacterial communities in a natural saltmarsh	https://doi.org/10.1002/ece3.4105	saltmarsh	bacteria
