# Supplementary material for: Global Review of Blue Carbon Ecosystem Microbial Communities
Source: Environ Microbiol. 2025 Aug 16;27(8):e70168. doi: 10.1111/1462-2920.70168 (PMC12357167; doi:10.1111/1462-2920.70168)
Supplement: Supplementary file 3 — Table S2: List of studies that have reported putative functional descriptions from 649 reviewed studies. [file EMI-27-e70168-s005.xlsx]

## Sheet: Sheet1
Ecosystem	Microbial community	Functional description	Count of studies
Saltmarsh	Archaea	not available	2
Saltmarsh	Archaea	methanogensis	2
Saltmarsh	Archaea	methane production	1
Saltmarsh	Bacteria	not available	54
Saltmarsh	Bacteria	sulfate reduction	17
Saltmarsh	Bacteria	nitrogen fixation	12
Saltmarsh	Bacteria	denitrification	6
Saltmarsh	Bacteria	sulfur oxidation	3
Saltmarsh	Bacteria	soil microbial respiration	3
Saltmarsh	Bacteria	methanogenesis	3
Saltmarsh	Bacteria	anaerobic ammonium oxidation	3
Saltmarsh	Bacteria	nitrogenase activity	2
Saltmarsh	Bacteria	nitrogen metabolism	2
Saltmarsh	Bacteria	nitrite reduction	2
Saltmarsh	Bacteria	nitrification	2
Saltmarsh	Bacteria	microbial respiration	2
Saltmarsh	Bacteria	iron reduction	2
Saltmarsh	Bacteria	cellulose degradation	2
Saltmarsh	Bacteria	ammonia oxidation	2
Saltmarsh	Bacteria	xylanolysis	1
Saltmarsh	Bacteria	ureolysis	1
Saltmarsh	Bacteria	sulfate production	1
Saltmarsh	Bacteria	production of thermo-enzymes	1
Saltmarsh	Bacteria	plant growth promotion	1
Saltmarsh	Bacteria	phosphate solubilization	1
Saltmarsh	Bacteria	oxygen reductase	1
Saltmarsh	Bacteria	organic carbon oxidation	1
Saltmarsh	Bacteria	nitrogen production	1
Saltmarsh	Bacteria	nitrogen cycling	1
Saltmarsh	Bacteria	methanogenic activity	1
Saltmarsh	Bacteria	methane production	1
Saltmarsh	Bacteria	methane oxidization	1
Saltmarsh	Bacteria	ligninolysis	1
Saltmarsh	Bacteria	isoprenoid biosynthesis	1
Saltmarsh	Bacteria	invertase activity	1
Saltmarsh	Bacteria	glycine betaine production and accumulation	1
Saltmarsh	Bacteria	fermentation	1
Saltmarsh	Bacteria	enzymatic activity	1
Saltmarsh	Bacteria	dimethyl sulfide production	1
Saltmarsh	Bacteria	chitinolysis	1
Saltmarsh	Bacteria	ammonia production	1
Saltmarsh	Bacteria	acetylene reduction	1
Saltmarsh	Fungi	not available	14
Saltmarsh	Fungi	mycorrhizal fungi	2
Saltmarsh	Fungi	endophyte	1
Saltmarsh	Fungi	cellulose decoposition	1
Saltmarsh	Fungi	pathogenic fungi	1
Seagrass	Bacteria	not available	23
Seagrass	Bacteria	sulfate reduction	3
Seagrass	Bacteria	carbon cycling	1
Seagrass	Bacteria	carbon fixation	1
Seagrass	Bacteria	denitrification	1
Seagrass	Bacteria	iron reduction	1
Seagrass	Bacteria	metabolism	1
Seagrass	Bacteria	methane cylcing	1
Seagrass	Bacteria	methanogenesis	1
Seagrass	Bacteria	nitrogen cycling	1
Seagrass	Bacteria	nitrogen fixation	1
Seagrass	Bacteria	nitrogen fixing	1
Seagrass	Bacteria	nitrogen metabolism	1
Seagrass	Bacteria	phosphate solubilization	1
Seagrass	Bacteria	phosphate transport	1
Seagrass	Bacteria	phosphonate metabolism and transport	1
Seagrass	Bacteria	production of hydrolyzing enzymes	1
Seagrass	Bacteria	sulfate cycling	1
Seagrass	Bacteria	sulfur cycling	1
Seagrass	Bacteria	sulfur metabolism	1
Seagrass	Bacteria	sulfur oxidation	1
Mangrove	Archaea	not available	7
Mangrove	Archaea	methanogenesis	4
Mangrove	Archaea	anaerobic oxidation of methane	1
Mangrove	Archaea	hydrocarbon-degrading	1
Mangrove	Archaea	nitrogen cycling	1
Mangrove	Archaea	nutrient cycling	1
Mangrove	Bacteria	not available	51
Mangrove	Bacteria	antimicrobial activity	18
Mangrove	Bacteria	nitrogen fixation	17
Mangrove	Bacteria	phosphate solubilization	11
Mangrove	Bacteria	sulfate reduction	9
Mangrove	Bacteria	denitrification	8
Mangrove	Bacteria	anaerobic ammonia oxidation	7
Mangrove	Bacteria	sulfur oxidation	6
Mangrove	Bacteria	pathogenic	4
Mangrove	Bacteria	enzyme activity	3
Mangrove	Bacteria	cellulose production	2
Mangrove	Bacteria	decomposition	2
Mangrove	Bacteria	enzyme production	2
Mangrove	Bacteria	extracellular enzyme activity	2
Mangrove	Bacteria	methanogenic activity	2
Mangrove	Bacteria	nitrifying	2
Mangrove	Bacteria	nitrogen cycling	2
Mangrove	Bacteria	phosphorus solubilization	2
Mangrove	Bacteria	acetylene reduction	1
Mangrove	Bacteria	ammonia production	1
Mangrove	Bacteria	antibacterial activity	1
Mangrove	Bacteria	antibiotic production	1
Mangrove	Bacteria	antifungal activity	1
Mangrove	Bacteria	biosynthetic capabilities	1
Mangrove	Bacteria	carbohydrate metabolism	1
Mangrove	Bacteria	carbon and nitrogen metabolism	1
Mangrove	Bacteria	carbon and nitrogen production	1
Mangrove	Bacteria	carbon cycling	1
Mangrove	Bacteria	carbon-degrading extracellular enzymes	1
Mangrove	Bacteria	cellulolytic activity	1
Mangrove	Bacteria	cellulose degradation	1
Mangrove	Bacteria	chitin degradation	1
Mangrove	Bacteria	cytotoxic activity	1
Mangrove	Bacteria	degradation of multiple polysaccharides and glycoproteins	1
Mangrove	Bacteria	degradation of p-nitrophenol	1
Mangrove	Bacteria	degradation of polybrominated diphenyl ethers	1
Mangrove	Bacteria	degradation of sediment organic matter (laccase)	1
Mangrove	Bacteria	dextrose fermenting	1
Mangrove	Bacteria	ectoine-producing bacteria	1
Mangrove	Bacteria	endoglucanase-producing	1
Mangrove	Bacteria	haloacetic acid degradation	1
Mangrove	Bacteria	heavy metal remediation	1
Mangrove	Bacteria	hydrocarbon degradation	1
Mangrove	Bacteria	hydrocarbon utilization	1
Mangrove	Bacteria	hydrogen sulfide production	1
Mangrove	Bacteria	hydrolysis	1
Mangrove	Bacteria	laccase	1
Mangrove	Bacteria	lignocellulose degradation	1
Mangrove	Bacteria	melanin production	1
Mangrove	Bacteria	membrane H+ conductance	1
Mangrove	Bacteria	methane oxidation	1
Mangrove	Bacteria	methane production	1
Mangrove	Bacteria	methane reduction	1
Mangrove	Bacteria	methane, Nitrogen, and Sulfur Cycling	1
Mangrove	Bacteria	methanotrophic activity	1
Mangrove	Bacteria	N-acyl-homoserine lactone production	1
Mangrove	Bacteria	nitrate reduction	1
Mangrove	Bacteria	nitrite oxidation	1
Mangrove	Bacteria	nitrogenase activity	1
Mangrove	Bacteria	nutrient cycling	1
Mangrove	Bacteria	PAH-degradation	1
Mangrove	Bacteria	PHA synthesis	1
Mangrove	Bacteria	phosphate dissolving ability	1
Mangrove	Bacteria	pigment production	1
Mangrove	Bacteria	plant growth hormone production	1
Mangrove	Bacteria	plant growth promoting bacteria	1
Mangrove	Bacteria	plant growth promotion	1
Mangrove	Bacteria	polyhydroxyalkanoates production	1
Mangrove	Bacteria	polyketide synthase	1
Mangrove	Bacteria	production of antimicrobial secondary metabolites	1
Mangrove	Bacteria	protease production	1
Mangrove	Bacteria	quorum sensing	1
Mangrove	Bacteria	rhizosphere metabolism	1
Mangrove	Bacteria	sceliphrolactam production	1
Mangrove	Bacteria	starch hydrolysis	1
Mangrove	Bacteria	sugar fermentation	1
Mangrove	Bacteria	sulfur cycling	1
Mangrove	Bacteria	sulfur reduction	1
Mangrove	Bacteria	toxin production	1
Mangrove	Bacteria	urease activity	1
Mangrove	Bacteria	xylan cycling	1
Mangrove	Fungi	not described	17
Mangrove	Fungi	AMF colonization	5
Mangrove	Fungi	decomposition	3
Mangrove	Fungi	amino acid transport and metabolism	1
Mangrove	Fungi	catalytic activity	1
Mangrove	Fungi	carbohydrate transport and metabolism	1
Mangrove	Fungi	antibacterial activity	1
Mangrove	Fungi	degradation	1
Mangrove	Fungi	pathogenicity	1
Mangrove	Fungi	phytopathogenicity	1
Mangrove	Fungi	cellulase production	1
Mangrove	Fungi	chemicial production	1
Mangrove	Fungi	production of anti-ifungal metabolites	1
Mangrove	Fungi	production of antimicrobial and cytotoxic compounds	1
Mangrove	Fungi	production of polygalacturonase	1
Mangrove	Fungi	entomopathogenic activity	1
Mangrove	Fungi	iron oxide synthesis	1
