# Supplementary material for: Global Review of Blue Carbon Ecosystem Microbial Communities
Source: Environ Microbiol. 2025 Aug 16;27(8):e70168. doi: 10.1111/1462-2920.70168 (PMC12357167; doi:10.1111/1462-2920.70168)
Supplement: Supplementary file 4 — Table S3: List of studies that have reported both, microbial phyla and associated putative functional descriptions from 649 reviewed studies. [file EMI-27-e70168-s003.xlsx]

## Sheet: Sheet1
Microbial group	Putative function	Phyla	StudyID_Cov
archaea	anaerobic oxidation of methane	Crenarchaeota	Otero_2014_Cov82
archaea	methanogenesis	Crenarchaeota	Mendes_2012_Cov962
archaea	methanogenic	Crenarchaeota	Lyimo_2009_Cov650
archaea	nutrient cycling	Crenarchaeota	Pires_2012_Cov2884
archaea	anaerobic oxidation of methane	Euryarchaeota	Otero_2014_Cov82
archaea	hydrocarbon-degrading	Euryarchaeota	Mukherji_2020_Cov190
archaea	methanogenesis	Euryarchaeota	Mendes_2012_Cov962
archaea	methanogenesis	Euryarchaeota	Jing_2016_Cov5447
archaea	methanogenic	Euryarchaeota	Lyimo_2009_Cov650
archaea	nitrogen cycling	Euryarchaeota	Dias_2011_Cov1656
archaea	nutrient cycling	Euryarchaeota	Pires_2012_Cov2884
archaea	anaerobic oxidation of methane	Thaumarchaeota	Otero_2014_Cov82
archaea	hydrocarbon-degrading	Thaumarchaeota	Mukherji_2020_Cov190
archaea	methanogenesis	Thaumarchaeota	Mendes_2012_Cov962
archaea	nitrogen cycling	Thaumarchaeota	Dias_2011_Cov1656
archaea	nutrient cycling	Thaumarchaeota	Pires_2012_Cov2884
bacteria	antimicrobial activity	Acidobacteria	Chakraborty_2015_Cov1873
bacteria	haloacetic acid degradation	Acidobacteria	Chakraborty_2015_Cov1873
bacteria	polyhydroxyalkanoates production	Acidobacteria	Chakraborty_2015_Cov1873
bacteria	rhizosphere metabolism	Acidobacteria	Chakraborty_2015_Cov1873
bacteria	decomposition	Acidobacteria	Chakraborty_2015_Cov1873
bacteria	heavy metal remediation	Acidobacteria	Chakraborty_2015_Cov1873
bacteria	carbon and nitrogen metabolism	Acidobacteria	Behera_2019_Cov1432
bacteria	denitrification	Acidobacteria	Gao_2019_Cov1162
bacteria	enzyme activity	Acidobacteria	Liu_2017_Cov286
bacteria	enzyme activity	Acidobacteria	Zhang_2015_Cov3858
bacteria	phosphorus solubilization	Acidobacteria	Zhang_2015_Cov3858
bacteria	methane, Nitrogen, and Sulfur Cycling	Acidobacteria	Lin_2019_Cov302
bacteria	carbohydrate metabolism	Acidobacteria	Nogueira_2015_Cov128
bacteria	nitrogen cycling	Acidobacteria	Li_2019_Cov354
bacteria	polyketide synthase	Acidobacteria	Sengupta_2020_Cov3117
bacteria	degradation of multiple polysaccharides and glycoproteins	Acidobacteria	Sengupta_2020_Cov3117
bacteria	nitrite oxidation	Acidobacteria	Sengupta_2020_Cov3117
bacteria	methanogenic activity	Acidobacteria	Sengupta_2020_Cov3117
bacteria	quorum sensing	Acidobacteria	Ma_2016_Cov635
bacteria	nitrogen fixation	Acidobacteria	Ma_2016_Cov635
bacteria	sulphur oxidation	Acidobacteria	Nathan_2020_Cov6139
bacteria	carbon cycling	Acidobacteria	Zhu_2018_Cov3983
bacteria	antimicrobial activity	Actinobacteria	Satheeja_2011_Cov3664
bacteria	antibacterial activity	Actinobacteria	Pitamber_2014_Cov2885
bacteria	cytotoxic activity	Actinobacteria	Pitamber_2014_Cov2885
bacteria	antimicrobial activity	Actinobacteria	Phongsopitanun_2014_Cov6
bacteria	antimicrobial activity	Actinobacteria	Saba_2016_Cov3608
bacteria	antimicrobial activity	Actinobacteria	RaghavaRao_2012_Cov2937
bacteria	antimicrobial activity	Actinobacteria	Mangamuri_2016_Cov601
bacteria	carbon and nitrogen metabolism	Actinobacteria	Behera_2019_Cov1432
bacteria	extracellular enzyme activity	Actinobacteria	Shrivastava_2015_Cov3162
bacteria	phosphate solubilization	Actinobacteria	Ramalingam_2008_Cov5968
bacteria	phosphate solubilization	Actinobacteria	Subhashini_2014_Cov6671
bacteria	production of antimicrobial secondary metabolites	Actinobacteria	Lee_2014_Cov404
bacteria	sceliphrolactam production	Actinobacteria	Low_2018_Cov690
bacteria	antimicrobial activity	Actinomycetota	Mitra_2008_Cov254
bacteria	antimicrobial activity	Actinomycetota	Wu_2017_Cov3702
bacteria	antimicrobial activity	Actinomycetota	Chakraborty_2015_Cov1873
bacteria	haloacetic acid degradation	Actinomycetota	Chakraborty_2015_Cov1873
bacteria	polyhydroxyalkanoates production	Actinomycetota	Chakraborty_2015_Cov1873
bacteria	rhizosphere metabolism	Actinomycetota	Chakraborty_2015_Cov1873
bacteria	decomposition	Actinomycetota	Chakraborty_2015_Cov1873
bacteria	heavy metal remediation	Actinomycetota	Chakraborty_2015_Cov1873
bacteria	antimicrobial activity	Actinomycetota	Chakraborty_2015_Cov1870
bacteria	antimicrobial activity	Actinomycetota	Suhaidi_2012_Cov3253
bacteria	antimicrobial activity	Actinomycetota	Tangjitjaroenkun_2017_Cov3897
bacteria	biosynthetic capabilities	Actinomycetota	Abidin_2018_Cov1992
bacteria	degradation of sediment organic matter (laccase)	Actinomycetota	Luo_2016_Cov671
bacteria	degradation of p-nitrophenol	Actinomycetota	Wan_2007_Cov3490
bacteria	denitrification	Actinomycetota	Luvizotto_2019_Cov655
bacteria	dextrose fermenting	Actinomycetota	SHOME_1995_Cov6579
bacteria	enzyme activity	Actinomycetota	Dias_2009_Cov1654
bacteria	enzyme activity	Actinomycetota	Zhang_2015_Cov3858
bacteria	phosphorus solubilization	Actinomycetota	Zhang_2015_Cov3858
bacteria	phosphate solubilization	Actinomycetota	Ramalingam_2008_Cov5968
bacteria	hydrocarbon degradation	Actinomycetota	Brito_2006_Cov1952
bacteria	laccase	Actinomycetota	Luo_2015_Cov670
bacteria	membrane H+ conductance	Actinomycetota	Kannan_2006_Cov1088
bacteria	methane, Nitrogen, and Sulfur Cycling	Actinomycetota	Lin_2019_Cov302
bacteria	carbohydrate metabolism	Actinomycetota	Nogueira_2015_Cov128
bacteria	nitrogen cycling	Actinomycetota	Li_2019_Cov354
bacteria	nitrogenase activity	Actinomycetota	Inoue_2020_Cov734
bacteria	nutrient cycling	Actinomycetota	Panchanadikar_1993_Cov52
bacteria	sulfur cycling	Actinomycetota	Panchanadikar_1993_Cov52
bacteria	PAH-degradation	Actinomycetota	Zhou_2006_Cov3969
bacteria	PHA synthases	Actinomycetota	Foong_2018_Cov1193
bacteria	phosphate solubilization	Actinomycetota	Sari_2019_Cov3657
bacteria	phosphate solubilization	Actinomycetota	Suksaard_2017_Cov3258
bacteria	plant growth promotion	Actinomycetota	Suksaard_2017_Cov3258
bacteria	decomposition	Actinomycetota	Moitinho_2018_Cov6536
bacteria	polyketide synthase	Actinomycetota	Sengupta_2020_Cov3117
bacteria	degradation of multiple polysaccharides and glycoproteins	Actinomycetota	Sengupta_2020_Cov3117
bacteria	nitrite oxidation	Actinomycetota	Sengupta_2020_Cov3117
bacteria	methanogenic activity	Actinomycetota	Sengupta_2020_Cov3117
bacteria	production of antimicrobial secondary metabolites	Actinomycetota	Lee_2014_Cov404
bacteria	enzyme production	Actinomycetota	Haldar_2018_Cov892
bacteria	protease production	Actinomycetota	Foophow_2015_Cov1192
bacteria	quorum sensing	Actinomycetota	Ma_2016_Cov635
bacteria	nitrogen fixation	Actinomycetota	Ma_2016_Cov635
bacteria	sulfate reduction	Actinomycetota	Alzubaidy_2016_Cov1569
bacteria	sulfur oxidation	Actinomycetota	Li_2020_Cov360
bacteria	sulfate reduction	Actinomycetota	Li_2020_Cov360
bacteria	sulphur oxidation	Actinomycetota	Nathan_2020_Cov6139
bacteria	carbon cycling	Actinomycetota	Zhu_2018_Cov3983
bacteria	sulphur oxidation	Armatimonadota	Nathan_2020_Cov6139
bacteria	antimicrobial activity	Bacteroidetes	Chakraborty_2015_Cov1873
bacteria	haloacetic acid degradation	Bacteroidetes	Chakraborty_2015_Cov1873
bacteria	polyhydroxyalkanoates production	Bacteroidetes	Chakraborty_2015_Cov1873
bacteria	rhizosphere metabolism	Bacteroidetes	Chakraborty_2015_Cov1873
bacteria	decomposition	Bacteroidetes	Chakraborty_2015_Cov1873
bacteria	heavy metal remediation	Bacteroidetes	Chakraborty_2015_Cov1873
bacteria	carbon and nitrogen metabolism	Bacteroidetes	Behera_2019_Cov1432
bacteria	degradation of sediment organic matter (laccase)	Bacteroidetes	Luo_2016_Cov671
bacteria	denitrification	Bacteroidetes	Luvizotto_2019_Cov655
bacteria	enzyme activity	Bacteroidetes	Liu_2017_Cov286
bacteria	enzyme activity	Bacteroidetes	Zhang_2015_Cov3858
bacteria	phosphorus solubilization	Bacteroidetes	Zhang_2015_Cov3858
bacteria	phosphate solubilization	Bacteroidetes	Ramalingam_2008_Cov5968
bacteria	hydrocarbon utilization	Bacteroidetes	Eduok_2010_Cov1284
bacteria	laccase	Bacteroidetes	Luo_2015_Cov670
bacteria	lignocellulose degradation	Bacteroidetes	Lam_2020_Cov436
bacteria	carbohydrate metabolism	Bacteroidetes	Nogueira_2015_Cov128
bacteria	nitrogen cycling	Bacteroidetes	Li_2019_Cov354
bacteria	nitrogenase activity	Bacteroidetes	Inoue_2020_Cov734
bacteria	PHA synthases	Bacteroidetes	Foong_2018_Cov1193
bacteria	plant growth promoting bacteria	Bacteroidetes	Bharathkumar_2008_Cov1414
bacteria	decomposition	Bacteroidetes	Moitinho_2018_Cov6536
bacteria	polyketide synthase	Bacteroidetes	Sengupta_2020_Cov3117
bacteria	degradation of multiple polysaccharides and glycoproteins	Bacteroidetes	Sengupta_2020_Cov3117
bacteria	nitrite oxidation	Bacteroidetes	Sengupta_2020_Cov3117
bacteria	methanogenic activity	Bacteroidetes	Sengupta_2020_Cov3117
bacteria	quorum sensing	Bacteroidetes	Ma_2016_Cov635
bacteria	nitrogen fixation	Bacteroidetes	Ma_2016_Cov635
bacteria	sulfur oxidation	Bacteroidetes	Li_2020_Cov360
bacteria	sulfate reduction	Bacteroidetes	Li_2020_Cov360
bacteria	sulphur oxidation	Bacteroidetes	Nathan_2020_Cov6139
bacteria	carbon cycling	Bacteroidetes	Zhu_2018_Cov3983
bacteria	laccase	Calditrichaeota	Luo_2015_Cov670
bacteria	sulphur oxidation	Calditrichaeota	Nathan_2020_Cov6139
bacteria	enzyme activity	Chlorobi	Liu_2017_Cov286
bacteria	enzyme activity	Chlorobi	Zhang_2015_Cov3858
bacteria	phosphorus solubilization	Chlorobi	Zhang_2015_Cov3858
bacteria	nitrogenase activity	Chlorobi	Inoue_2020_Cov734
bacteria	quorum sensing	Chlorobi	Ma_2016_Cov635
bacteria	nitrogen fixation	Chlorobi	Ma_2016_Cov635
bacteria	sulphur oxidation	Chlorobi	Nathan_2020_Cov6139
bacteria	antimicrobial activity	Chloroflexi	Chakraborty_2015_Cov1873
bacteria	haloacetic acid degradation	Chloroflexi	Chakraborty_2015_Cov1873
bacteria	polyhydroxyalkanoates production	Chloroflexi	Chakraborty_2015_Cov1873
bacteria	rhizosphere metabolism	Chloroflexi	Chakraborty_2015_Cov1873
bacteria	decomposition	Chloroflexi	Chakraborty_2015_Cov1873
bacteria	heavy metal remediation	Chloroflexi	Chakraborty_2015_Cov1873
bacteria	denitrification	Chloroflexi	Gao_2019_Cov1162
bacteria	enzyme activity	Chloroflexi	Liu_2017_Cov286
bacteria	enzyme activity	Chloroflexi	Zhang_2015_Cov3858
bacteria	phosphorus solubilization	Chloroflexi	Zhang_2015_Cov3858
bacteria	laccase	Chloroflexi	Luo_2015_Cov670
bacteria	carbohydrate metabolism	Chloroflexi	Nogueira_2015_Cov128
bacteria	nitrogen cycling	Chloroflexi	Li_2019_Cov354
bacteria	nitrogenase activity	Chloroflexi	Inoue_2020_Cov734
bacteria	polyketide synthase	Chloroflexi	Sengupta_2020_Cov3117
bacteria	degradation of multiple polysaccharides and glycoproteins	Chloroflexi	Sengupta_2020_Cov3117
bacteria	nitrite oxidation	Chloroflexi	Sengupta_2020_Cov3117
bacteria	methanogenic activity	Chloroflexi	Sengupta_2020_Cov3117
bacteria	quorum sensing	Chloroflexi	Ma_2016_Cov635
bacteria	nitrogen fixation	Chloroflexi	Ma_2016_Cov635
bacteria	sulphur oxidation	Chloroflexi	Nathan_2020_Cov6139
bacteria	carbon cycling	Chloroflexi	Zhu_2018_Cov3983
bacteria	degradation of polybrominated diphenyl ethers	Chloroflexota	Pan_2017_Cov54
bacteria	methane, Nitrogen, and Sulfur Cycling	Chloroflexota	Lin_2019_Cov302
bacteria	ammonia oxidation	Crenarachaeota	Laanbroek_2012_Cov444
bacteria	denitrifying activity	Crenarachaeota	Wang_2018_Cov3500
bacteria	antimicrobial activity	Cyanobacteria	Silva_2014_Cov3168
bacteria	carbon and nitrogen production	Cyanobacteria	Rigonato_2013_Cov3086
bacteria	enzyme activity	Cyanobacteria	Zhang_2015_Cov3858
bacteria	phosphorus solubilization	Cyanobacteria	Zhang_2015_Cov3858
bacteria	hydrocarbon utilization	Cyanobacteria	Eduok_2010_Cov1284
bacteria	laccase	Cyanobacteria	Luo_2015_Cov670
bacteria	carbohydrate metabolism	Cyanobacteria	Nogueira_2015_Cov128
bacteria	nitrogen fixation	Cyanobacteria	Sjaling_2005_Cov3188
bacteria	nitrogenase activity	Cyanobacteria	Inoue_2020_Cov734
bacteria	PHA synthases	Cyanobacteria	Foong_2018_Cov1193
bacteria	polyketide synthase	Cyanobacteria	Sengupta_2020_Cov3117
bacteria	degradation of multiple polysaccharides and glycoproteins	Cyanobacteria	Sengupta_2020_Cov3117
bacteria	nitrite oxidation	Cyanobacteria	Sengupta_2020_Cov3117
bacteria	methanogenic activity	Cyanobacteria	Sengupta_2020_Cov3117
bacteria	quorum sensing	Cyanobacteria	Ma_2016_Cov635
bacteria	nitrogen fixation	Cyanobacteria	Ma_2016_Cov635
bacteria	sulfur oxidation	Cyanobacteria	Li_2020_Cov360
bacteria	sulfate reduction	Cyanobacteria	Li_2020_Cov360
bacteria	sulphur oxidation	Cyanobacteria	Nathan_2020_Cov6139
bacteria	toxin production	Cyanobacteria	Mohamed_2015_Cov242
bacteria	carbon cycling	Cyanobacteria	Zhu_2018_Cov3983
bacteria	enzyme activity	Deferribacterota	Zhang_2015_Cov3858
bacteria	phosphorus solubilization	Deferribacterota	Zhang_2015_Cov3858
bacteria	quorum sensing	Deferribacterota	Ma_2016_Cov635
bacteria	nitrogen fixation	Deferribacterota	Ma_2016_Cov635
bacteria	denitrification	Deinococcota	Luvizotto_2019_Cov655
bacteria	enzyme activity	Deinococcota	Zhang_2015_Cov3858
bacteria	phosphorus solubilization	Deinococcota	Zhang_2015_Cov3858
bacteria	enzyme activity	Elusimicrobiota	Zhang_2015_Cov3858
bacteria	phosphorus solubilization	Elusimicrobiota	Zhang_2015_Cov3858
bacteria	methanogenic activity	Euryarchaeota	Zhang_2020_Cov3834
bacteria	PHA synthases	Euryarchaeota	Foong_2018_Cov1193
bacteria	nitrogen fixing	Firmicutes	Kathiresan_2006_Cov1081
bacteria	phosphate solubilization	Firmicutes	Kathiresan_2006_Cov1081
bacteria	ammonia production	Firmicutes	Kathiresan_2006_Cov1081
bacteria	plant growth hormone production	Firmicutes	Kathiresan_2006_Cov1081
bacteria	antibiotic-production	Firmicutes	Qureshi_2020_Cov2928
bacteria	antimicrobial activity	Firmicutes	Chakraborty_2015_Cov1873
bacteria	haloacetic acid degradation	Firmicutes	Chakraborty_2015_Cov1873
bacteria	polyhydroxyalkanoates production	Firmicutes	Chakraborty_2015_Cov1873
bacteria	rhizosphere metabolism	Firmicutes	Chakraborty_2015_Cov1873
bacteria	decomposition	Firmicutes	Chakraborty_2015_Cov1873
bacteria	heavy metal remediation	Firmicutes	Chakraborty_2015_Cov1873
bacteria	antimicrobial activity	Firmicutes	Liu_2017_Cov275
bacteria	antimicrobial activity	Firmicutes	Leyeza_2014_Cov382
bacteria	carbon and nitrogen metabolism	Firmicutes	Behera_2019_Cov1432
bacteria	cellulolytic activity	Firmicutes	Naresh_2019_Cov171
bacteria	cellulose production	Firmicutes	Kurniawan_2018_Cov456
bacteria	cellulose production	Firmicutes	Arumugam_2017_Cov1519
bacteria	antimicrobial activity	Firmicutes	Arumugam_2017_Cov1519
bacteria	starch hydrolysis	Firmicutes	Arumugam_2017_Cov1519
bacteria	hydrogen sulfide production	Firmicutes	Arumugam_2017_Cov1519
bacteria	nitrate reduction	Firmicutes	Arumugam_2017_Cov1519
bacteria	urease activity	Firmicutes	Arumugam_2017_Cov1519
bacteria	melanin production	Firmicutes	Arumugam_2017_Cov1519
bacteria	chitin degradation	Firmicutes	Prasanna_2017_Cov2905
bacteria	degradation of polybrominated diphenyl ethers	Firmicutes	Pan_2017_Cov54
bacteria	denitrification	Firmicutes	Luvizotto_2019_Cov655
bacteria	denitrifying activity	Firmicutes	Wang_2018_Cov3500
bacteria	dextrose fermenting	Firmicutes	SHOME_1995_Cov6579
bacteria	enzyme activity	Firmicutes	Dias_2009_Cov1654
bacteria	enzyme activity	Firmicutes	Liu_2017_Cov286
bacteria	enzyme activity	Firmicutes	Zhang_2015_Cov3858
bacteria	phosphorus solubilization	Firmicutes	Zhang_2015_Cov3858
bacteria	phosphate solubilization	Firmicutes	Ramalingam_2008_Cov5968
bacteria	hydrocarbon utilization	Firmicutes	Eduok_2010_Cov1284
bacteria	hydrolysis	Firmicutes	Kunasundari_2017_Cov459
bacteria	laccase	Firmicutes	Luo_2015_Cov670
bacteria	membrane H+ conductance	Firmicutes	Kannan_2006_Cov1088
bacteria	methane, Nitrogen, and Sulfur Cycling	Firmicutes	Lin_2019_Cov302
bacteria	carbohydrate metabolism	Firmicutes	Nogueira_2015_Cov128
bacteria	nitrogen fixation	Firmicutes	Holguin_1992_Cov815
bacteria	nitrogen cycling	Firmicutes	Li_2019_Cov354
bacteria	nitrogen fixation	Firmicutes	Baskar_2015_Cov1450
bacteria	nitrogen fixation	Firmicutes	Prakash_2015_Cov2902
bacteria	phosphate solubilizing	Firmicutes	Prakash_2015_Cov2902
bacteria	nitrogenase activity	Firmicutes	Inoue_2020_Cov734
bacteria	nitrogen fixation	Firmicutes	Romero_2015_Cov3580
bacteria	sulfate reduction	Firmicutes	Romero_2015_Cov3580
bacteria	nutrient cycling	Firmicutes	Panchanadikar_1993_Cov52
bacteria	sulfur cycling	Firmicutes	Panchanadikar_1993_Cov52
bacteria	pathogenic	Firmicutes	Nursyirwani_2020_Cov118
bacteria	pathogenic	Firmicutes	Ashokkumar_2011_Cov1516
bacteria	pathogenic	Firmicutes	Poharkar_2016_Cov2889
bacteria	PHA synthases	Firmicutes	Foong_2018_Cov1193
bacteria	phosphate solubilization	Firmicutes	Teymouri_2016_Cov3913
bacteria	phosphate solubilization	Firmicutes	Sari_2019_Cov3657
bacteria	phosphate solubilization	Firmicutes	Prabhu_2016_Cov5919
bacteria	sugar fermentation	Firmicutes	Prabhu_2016_Cov5919
bacteria	pigment production	Firmicutes	Saha_2017_Cov7025
bacteria	plant growth promoting bacteria	Firmicutes	Bharathkumar_2008_Cov1414
bacteria	decomposition	Firmicutes	Moitinho_2018_Cov6536
bacteria	polyketide synthase	Firmicutes	Sengupta_2020_Cov3117
bacteria	degradation of multiple polysaccharides and glycoproteins	Firmicutes	Sengupta_2020_Cov3117
bacteria	nitrite oxidation	Firmicutes	Sengupta_2020_Cov3117
bacteria	methanogenic activity	Firmicutes	Sengupta_2020_Cov3117
bacteria	enzyme production	Firmicutes	Haldar_2018_Cov892
bacteria	protease production	Firmicutes	Foophow_2015_Cov1192
bacteria	phosphorus solubilization	Firmicutes	Vazquez_2000_Cov3463
bacteria	quorum sensing	Firmicutes	Ma_2016_Cov635
bacteria	nitrogen fixation	Firmicutes	Ma_2016_Cov635
bacteria	sulfate reduction	Firmicutes	Fan_2012_Cov1245
bacteria	sulfate reduction	Firmicutes	Balk_2015_Cov1476
bacteria	sulfur oxidation	Firmicutes	Li_2020_Cov360
bacteria	sulfate reduction	Firmicutes	Li_2020_Cov360
bacteria	sulphur oxidation	Firmicutes	Nathan_2020_Cov6139
bacteria	carbon cycling	Firmicutes	Zhu_2018_Cov3983
bacteria	xylan cycling	Firmicutes	Parab_2020_Cov45
bacteria	enzyme activity	Fusobacteriota	Zhang_2015_Cov3858
bacteria	phosphorus solubilization	Fusobacteriota	Zhang_2015_Cov3858
bacteria	sulfur oxidation	Fusobacteriota	Li_2020_Cov360
bacteria	sulfate reduction	Fusobacteriota	Li_2020_Cov360
bacteria	sulphur oxidation	Fusobacteriota	Nathan_2020_Cov6139
bacteria	antimicrobial activity	Gemmatimonadota	Chakraborty_2015_Cov1873
bacteria	haloacetic acid degradation	Gemmatimonadota	Chakraborty_2015_Cov1873
bacteria	polyhydroxyalkanoates production	Gemmatimonadota	Chakraborty_2015_Cov1873
bacteria	rhizosphere metabolism	Gemmatimonadota	Chakraborty_2015_Cov1873
bacteria	decomposition	Gemmatimonadota	Chakraborty_2015_Cov1873
bacteria	heavy metal remediation	Gemmatimonadota	Chakraborty_2015_Cov1873
bacteria	enzyme activity	Gemmatimonadota	Liu_2017_Cov286
bacteria	enzyme activity	Gemmatimonadota	Zhang_2015_Cov3858
bacteria	phosphorus solubilization	Gemmatimonadota	Zhang_2015_Cov3858
bacteria	methane, Nitrogen, and Sulfur Cycling	Gemmatimonadota	Lin_2019_Cov302
bacteria	nitrogenase activity	Gemmatimonadota	Inoue_2020_Cov734
bacteria	polyketide synthase	Gemmatimonadota	Sengupta_2020_Cov3117
bacteria	degradation of multiple polysaccharides and glycoproteins	Gemmatimonadota	Sengupta_2020_Cov3117
bacteria	nitrite oxidation	Gemmatimonadota	Sengupta_2020_Cov3117
bacteria	methanogenic activity	Gemmatimonadota	Sengupta_2020_Cov3117
bacteria	quorum sensing	Gemmatimonadota	Ma_2016_Cov635
bacteria	nitrogen fixation	Gemmatimonadota	Ma_2016_Cov635
bacteria	sulphur oxidation	Gemmatimonadota	Nathan_2020_Cov6139
bacteria	carbon cycling	Gemmatimonadota	Zhu_2018_Cov3983
bacteria	carbon and nitrogen metabolism	Ignavibacteriae	Behera_2019_Cov1432
bacteria	nitrogen cycling	Ignavibacteriae	Li_2019_Cov354
bacteria	enzyme activity	Lentisphaerota	Zhang_2015_Cov3858
bacteria	phosphorus solubilization	Lentisphaerota	Zhang_2015_Cov3858
bacteria	quorum sensing	Lentisphaerota	Ma_2016_Cov635
bacteria	nitrogen fixation	Lentisphaerota	Ma_2016_Cov635
bacteria	ammonia/ammonium oxidation	Nitrospirota	Wang_2013_Cov3535
bacteria	denitrifying activity	Nitrospirota	Wang_2018_Cov3500
bacteria	enzyme activity	Nitrospirota	Liu_2017_Cov286
bacteria	enzyme activity	Nitrospirota	Zhang_2015_Cov3858
bacteria	phosphorus solubilization	Nitrospirota	Zhang_2015_Cov3858
bacteria	methane, Nitrogen, and Sulfur Cycling	Nitrospirota	Lin_2019_Cov302
bacteria	nitrifying	Nitrospirota	Liu_2020_Cov715
bacteria	nitrogen cycling	Nitrospirota	Li_2019_Cov354
bacteria	nitrogen fixation	Nitrospirota	Baskar_2015_Cov1450
bacteria	polyketide synthase	Nitrospirota	Sengupta_2020_Cov3117
bacteria	degradation of multiple polysaccharides and glycoproteins	Nitrospirota	Sengupta_2020_Cov3117
bacteria	nitrite oxidation	Nitrospirota	Sengupta_2020_Cov3117
bacteria	methanogenic activity	Nitrospirota	Sengupta_2020_Cov3117
bacteria	quorum sensing	Nitrospirota	Ma_2016_Cov635
bacteria	nitrogen fixation	Nitrospirota	Ma_2016_Cov635
bacteria	sulphur oxidation	Nitrospirota	Nathan_2020_Cov6139
bacteria	carbon cycling	Nitrospirota	Zhu_2018_Cov3983
bacteria	anaerobic ammonium oxidation	Planctomycetes	Zhang_2020_Cov3850
bacteria	anaerobic ammonium oxidiation	Planctomycetes	Zhou_2020_Cov3979
bacteria	anammox	Planctomycetes	Amano_2011_Cov1568
bacteria	denitrification	Planctomycetes	Amano_2011_Cov1568
bacteria	anammox communities	Planctomycetes	Han_2013_Cov882
bacteria	antimicrobial activity	Planctomycetes	Chakraborty_2015_Cov1873
bacteria	haloacetic acid degradation	Planctomycetes	Chakraborty_2015_Cov1873
bacteria	polyhydroxyalkanoates production	Planctomycetes	Chakraborty_2015_Cov1873
bacteria	rhizosphere metabolism	Planctomycetes	Chakraborty_2015_Cov1873
bacteria	decomposition	Planctomycetes	Chakraborty_2015_Cov1873
bacteria	heavy metal remediation	Planctomycetes	Chakraborty_2015_Cov1873
bacteria	denitrification	Planctomycetes	Luvizotto_2019_Cov655
bacteria	enzyme activity	Planctomycetes	Liu_2017_Cov286
bacteria	enzyme activity	Planctomycetes	Zhang_2015_Cov3858
bacteria	phosphorus solubilization	Planctomycetes	Zhang_2015_Cov3858
bacteria	methane, Nitrogen, and Sulfur Cycling	Planctomycetes	Lin_2019_Cov302
bacteria	carbohydrate metabolism	Planctomycetes	Nogueira_2015_Cov128
bacteria	nitrogen cycling	Planctomycetes	Li_2013_Cov358
bacteria	nitrogenase activity	Planctomycetes	Inoue_2020_Cov734
bacteria	quorum sensing	Planctomycetes	Ma_2016_Cov635
bacteria	nitrogen fixation	Planctomycetes	Ma_2016_Cov635
bacteria	sulfur oxidation	Planctomycetes	Li_2020_Cov360
bacteria	sulfate reduction	Planctomycetes	Li_2020_Cov360
bacteria	sulphur oxidation	Planctomycetes	Nathan_2020_Cov6139
bacteria	carbon cycling	Planctomycetes	Zhu_2018_Cov3983
bacteria	antimicrobial activity	Proteobacteria	Chakraborty_2015_Cov1873
bacteria	haloacetic acid degradation	Proteobacteria	Chakraborty_2015_Cov1873
bacteria	polyhydroxyalkanoates production	Proteobacteria	Chakraborty_2015_Cov1873
bacteria	rhizosphere metabolism	Proteobacteria	Chakraborty_2015_Cov1873
bacteria	decomposition	Proteobacteria	Chakraborty_2015_Cov1873
bacteria	heavy metal remediation	Proteobacteria	Chakraborty_2015_Cov1873
bacteria	antimicrobial activity	Proteobacteria	Jafarzade_2013_Cov515
bacteria	carbon and nitrogen metabolism	Proteobacteria	Behera_2019_Cov1432
bacteria	degradation of sediment organic matter (laccase)	Proteobacteria	Luo_2016_Cov671
bacteria	denitrification	Proteobacteria	Fernandes_2014_Cov1226
bacteria	denitrification	Proteobacteria	Luvizotto_2019_Cov655
bacteria	denitrification	Proteobacteria	Gao_2019_Cov1162
bacteria	enzyme activity	Proteobacteria	Liu_2017_Cov286
bacteria	enzyme activity	Proteobacteria	Zhang_2015_Cov3858
bacteria	phosphorus solubilization	Proteobacteria	Zhang_2015_Cov3858
bacteria	phosphate solubilization	Proteobacteria	Ramalingam_2008_Cov5968
bacteria	laccase	Proteobacteria	Luo_2015_Cov670
bacteria	methane, Nitrogen, and Sulfur Cycling	Proteobacteria	Lin_2019_Cov302
bacteria	carbohydrate metabolism	Proteobacteria	Nogueira_2015_Cov128
bacteria	N-acyl-homoserine lactone production	Proteobacteria	Viswanath_2015_Cov3476
bacteria	nitrogen cycling	Proteobacteria	Li_2019_Cov354
bacteria	nitrogenase activity	Proteobacteria	Inoue_2020_Cov734
bacteria	nitrogen fixation	Proteobacteria	Zhang_2008_Cov3868
bacteria	nitrogen fixation	Proteobacteria	Liu_2012_Cov278
bacteria	nitrogen fixation	Proteobacteria	Romero_2015_Cov3580
bacteria	sulfate reduction	Proteobacteria	Romero_2015_Cov3580
bacteria	PHA synthases	Proteobacteria	Foong_2018_Cov1193
bacteria	plant growth promoting bacteria	Proteobacteria	Bharathkumar_2008_Cov1414
bacteria	decomposition	Proteobacteria	Moitinho_2018_Cov6536
bacteria	polyketide synthase	Proteobacteria	Sengupta_2020_Cov3117
bacteria	degradation of multiple polysaccharides and glycoproteins	Proteobacteria	Sengupta_2020_Cov3117
bacteria	nitrite oxidation	Proteobacteria	Sengupta_2020_Cov3117
bacteria	methanogenic activity	Proteobacteria	Sengupta_2020_Cov3117
bacteria	enzyme production	Proteobacteria	Haldar_2018_Cov892
bacteria	quorum sensing	Proteobacteria	Ma_2016_Cov635
bacteria	nitrogen fixation	Proteobacteria	Ma_2016_Cov635
bacteria	methane reduction	Proteobacteria	Shiau_2018_Cov3154
bacteria	sulfate reduction	Proteobacteria	Balk_2015_Cov1476
bacteria	sulfate reduction	Proteobacteria	Zhang_2017_Cov3876
bacteria	sulfate reduction	Proteobacteria	Lyimo_2009_Cov651
bacteria	sulfur oxidation	Proteobacteria	Li_2020_Cov360
bacteria	sulfate reduction	Proteobacteria	Li_2020_Cov360
bacteria	sulphur oxidation	Proteobacteria	Nathan_2020_Cov6139
bacteria	carbon cycling	Proteobacteria	Zhu_2018_Cov3983
bacteria	xylan cycling	Proteobacteria	Parab_2020_Cov45
bacteria	antimicrobial activity	Pseudomonadota	Rameshkumar_2009_Cov2958
bacteria	nitrogen fixing	Pseudomonadota	Rameshkumar_2009_Cov2958
bacteria	nitrogen fixing	Pseudomonadota	Kathiresan_2006_Cov1081
bacteria	phosphate solubilization	Pseudomonadota	Kathiresan_2006_Cov1081
bacteria	ammonia production	Pseudomonadota	Kathiresan_2006_Cov1081
bacteria	plant growth hormone production	Pseudomonadota	Kathiresan_2006_Cov1081
bacteria	sulfur oxidition	Pseudomonadota	Pascal_2014_Cov298
bacteria	ammonia oxidation	Pseudomonadota	Laanbroek_2012_Cov444
bacteria	ammonia/ammonium oxidation	Pseudomonadota	Wang_2013_Cov3535
bacteria	antifungal activity_x000D__x000D_	Pseudomonadota	Bibi_2017_Cov1403
bacteria	enzyme production	Pseudomonadota	Bibi_2017_Cov1403
bacteria	antimicrobial activity	Pseudomonadota	Jafarzade_2013_Cov515
bacteria	carbon and nitrogen metabolism	Pseudomonadota	Behera_2019_Cov1432
bacteria	cellulose production	Pseudomonadota	Kurniawan_2018_Cov456
bacteria	cellulose degradation	Pseudomonadota	Behera_2016_Cov1435
bacteria	denitrifying activity	Pseudomonadota	Wang_2018_Cov3500
bacteria	denitrifying activity	Pseudomonadota	Li_2020_Cov5291
bacteria	dextrose fermenting	Pseudomonadota	SHOME_1995_Cov6579
bacteria	ectoine-producing bacteria	Pseudomonadota	VanThuoc_2019_Cov3447
bacteria	enzyme activity	Pseudomonadota	Dias_2009_Cov1654
bacteria	hydrocarbon degradation	Pseudomonadota	Brito_2006_Cov1952
bacteria	hydrocarbon utilization	Pseudomonadota	Eduok_2010_Cov1284
bacteria	methanotrophic activity	Pseudomonadota	Shiau_2020_Cov3155
bacteria	nitrogen fixation	Pseudomonadota	Holguin_1992_Cov815
bacteria	nitrogen fixation	Pseudomonadota	Ravikumar_2002_Cov2979
bacteria	nitrogen fixation	Pseudomonadota	Liu_2020_Cov263
bacteria	nitrogen fixation	Pseudomonadota	Baskar_2015_Cov1450
bacteria	nitrogen fixation	Pseudomonadota	Ravikumar_2012_Cov2982
bacteria	nitrogen fixation	Pseudomonadota	Ravikumar_2004_Cov2980
bacteria	nutrient cycling	Pseudomonadota	Panchanadikar_1993_Cov52
bacteria	sulfur cycling	Pseudomonadota	Panchanadikar_1993_Cov52
bacteria	PAH-degradation	Pseudomonadota	Zhou_2006_Cov3969
bacteria	pathogenic	Pseudomonadota	Ghaderpour_2015_Cov1129
bacteria	pathogenic	Pseudomonadota	Ashokkumar_2011_Cov1516
bacteria	pathogenic	Pseudomonadota	Poharkar_2016_Cov2889
bacteria	phosphate solubilization	Pseudomonadota	Teymouri_2016_Cov3913
bacteria	phosphate solubilization	Pseudomonadota	Sari_2019_Cov3657
bacteria	phosphate solubilization	Pseudomonadota	Prabhu_2016_Cov5919
bacteria	sugar fermentation	Pseudomonadota	Prabhu_2016_Cov5919
bacteria	phosphate solubilization	Pseudomonadota	Selvam_2010_Cov3112
bacteria	phosphorus solubilization	Pseudomonadota	Vazquez_2000_Cov3463
bacteria	sulfur oxidation	Pseudomonadota	Pascal_2016_Cov300
bacteria	sulfur oxidation	Pseudomonadota	Li_2020_Cov360
bacteria	sulfate reduction	Pseudomonadota	Li_2020_Cov360
bacteria	enzyme activity	Spirochaetes	Zhang_2015_Cov3858
bacteria	phosphorus solubilization	Spirochaetes	Zhang_2015_Cov3858
bacteria	nitrogenase activity	Spirochaetes	Inoue_2020_Cov734
bacteria	quorum sensing	Spirochaetes	Ma_2016_Cov635
bacteria	nitrogen fixation	Spirochaetes	Ma_2016_Cov635
bacteria	enzyme activity	Synergistetes	Zhang_2015_Cov3858
bacteria	phosphorus solubilization	Synergistetes	Zhang_2015_Cov3858
bacteria	enzyme activity	Tenericutes	Zhang_2015_Cov3858
bacteria	phosphorus solubilization	Tenericutes	Zhang_2015_Cov3858
bacteria	PHA synthases	Thaumarchaeota	Foong_2018_Cov1193
bacteria	degradation of polybrominated diphenyl ethers	Thermodesulfobacteriota	Pan_2017_Cov54
bacteria	nitrogen fixation	Thermodesulfobacteriota	Liu_2020_Cov263
bacteria	sulfate reduction	Thermodesulfobacteriota	Fan_2012_Cov1245
bacteria	sulfur oxidation	Thermodesulfobacteriota	Li_2020_Cov360
bacteria	sulfate reduction	Thermodesulfobacteriota	Li_2020_Cov360
bacteria	carbon and nitrogen metabolism	Verrucomicrobia	Behera_2019_Cov1432
bacteria	enzyme activity	Verrucomicrobia	Liu_2017_Cov286
bacteria	enzyme activity	Verrucomicrobia	Zhang_2015_Cov3858
bacteria	phosphorus solubilization	Verrucomicrobia	Zhang_2015_Cov3858
bacteria	laccase	Verrucomicrobia	Luo_2015_Cov670
bacteria	carbohydrate metabolism	Verrucomicrobia	Nogueira_2015_Cov128
bacteria	PHA synthases	Verrucomicrobia	Foong_2018_Cov1193
bacteria	polyketide synthase	Verrucomicrobia	Sengupta_2020_Cov3117
bacteria	degradation of multiple polysaccharides and glycoproteins	Verrucomicrobia	Sengupta_2020_Cov3117
bacteria	nitrite oxidation	Verrucomicrobia	Sengupta_2020_Cov3117
bacteria	methanogenic activity	Verrucomicrobia	Sengupta_2020_Cov3117
bacteria	sulfur oxidation	Verrucomicrobia	Li_2020_Cov360
bacteria	sulfate reduction	Verrucomicrobia	Li_2020_Cov360
bacteria	sulphur oxidation	Verrucomicrobia	Nathan_2020_Cov6139
bacteria	carbon cycling	Verrucomicrobia	Zhu_2018_Cov3983
fungi	phytopathogenic	Actinomycetota	Kathiresan_2005_Cov1080
fungi	amino acid transport and metabolism_x000D__x000D_ carbohydrate transport and metabolism_x000D__x000D_ catalytic activity	Ascomycota	Peng_2020_Cov26
fungi	Antibacterial activity	Ascomycota	Radhakrishnan_2011_Cov2935
fungi	antifouling potential of culturable fungi in mangrove sediments	Ascomycota	Zhang_2018_Cov3866
fungi	decomposition	Ascomycota	Zakaria_2010_Cov3825
fungi	decomposition	Ascomycota	Nazim_2013_Cov163
fungi	degrade complex organic molecule like fish scale powder to simple molecule	Ascomycota	Nandy_2014_Cov6130
fungi	pathogenic,_x000D__x000D_ other functions discussed in the intro	Ascomycota	Doi_2018_Cov1629
fungi	producing Meroterpenoid and Diphenyl Ether Derivatives	Ascomycota	Zhang_2012_Cov3872
fungi	production of antiifungal metabolites	Ascomycota	Shen_2020_Cov3147
fungi	Production of polygalacturonase	Ascomycota	Ravi_2020_Cov2977
fungi	Saprotrophs, symbiotrophs, biocontrol activity, entomopathogenic activity.	Ascomycota	Vanegas_2019_Cov3453
fungi	Synthesis of Iron Oxide	Ascomycota	Mahanty_2019_Cov619
fungi	antifouling potential of culturable fungi in mangrove sediments	Basidiomycota	Zhang_2018_Cov3866
fungi	Saprotrophs, symbiotrophs, biocontrol activity, entomopathogenic activity.	Basidiomycota	Vanegas_2019_Cov3453
fungi	decomposition	Chytridiomycota	ULKEN_1990_Cov6301
fungi	AMF colonization	Glomeromycota	daSilva_2017_Cov1731
fungi	AMF colonization	Glomeromycota	RamarezViga_2020_Cov2963
fungi	AMF colonization	Glomeromycota	Kumar_2008_Cov464
fungi	AMF colonization	Glomeromycota	Wang_2015_Cov3532
fungi	Saprotrophs, symbiotrophs, biocontrol activity, entomopathogenic activity.	Glomeromycota	Vanegas_2019_Cov3453
fungi	decomposition	Mucoromycota	Nazim_2013_Cov163
