# Supplementary material for: Global Review of Blue Carbon Ecosystem Microbial Communities
Source: Environ Microbiol. 2025 Aug 16;27(8):e70168. doi: 10.1111/1462-2920.70168 (PMC12357167; doi:10.1111/1462-2920.70168)
Supplement: Supplementary file 5 — Table S4: Relative abundance of reported phyla in BCEs. [file EMI-27-e70168-s002.xlsx]

## Sheet: all_rel
Ecosystem2	Phyla_Hits	count	relative_abundance
Mangrove	Aenigmarchaeota	1	1.26582
Mangrove	Aigarchaeota	1	1.26582
Mangrove	Bathyarchaeota	6	7.59494
Mangrove	Crenarachaeota	5	6.32911
Mangrove	Euryarchaeota	36	45.5696
Mangrove	Hadesarchaea	1	1.26582
Mangrove	Lokiarchaeota	2	2.53165
Mangrove	Nanorchaeaeota	3	3.79747
Mangrove	Pacearchaeota	2	2.53165
Mangrove	Thaumarchaeota	18	22.7848
Mangrove	Woesearchaeota	4	5.06329
Saltmarsh	Asgardeaeota	1	3.125
Saltmarsh	Bathyarchaeota	1	3.125
Saltmarsh	Crenarachaeota	8	25
Saltmarsh	Euryarchaeota	15	46.875
Saltmarsh	Nanorchaeaeota	2	6.25
Saltmarsh	Thaumarchaeota	5	15.625
Seagrass	Bathyarchaeota	1	9.09091
Seagrass	Crenarachaeota	1	9.09091
Seagrass	Euryarchaeota	5	45.4545
Seagrass	Lokiarchaeota	1	9.09091
Seagrass	Nanorchaeaeota	1	9.09091
Seagrass	Thaumarchaeota	1	9.09091
Seagrass	Woesearchaeota	1	9.09091
Mangrove	Acidobacteria	44	6.23229
Mangrove	Actinobacteria	18	2.54958
Mangrove	Actinomycetota	73	10.3399
Mangrove	Armatimonadota	2	0.283286
Mangrove	Bacteroidetes	54	7.64873
Mangrove	Calditrichaeota	6	0.849858
Mangrove	Campylobacterota	2	0.283286
Mangrove	Chlamydiota	3	0.424929
Mangrove	Chlorobi	9	1.27479
Mangrove	Chloroflexi	45	6.37394
Mangrove	Chloroflexota	4	0.566572
Mangrove	Crenarchaeota	16	2.26629
Mangrove	Cyanobacteria	37	5.24079
Mangrove	Deferribacterota	5	0.708215
Mangrove	Deinococcota	4	0.566572
Mangrove	Elusimicrobiota	1	0.141643
Mangrove	Fibrobacteres	1	0.141643
Mangrove	Firmicutes	94	13.3144
Mangrove	Fusobacteriota	6	0.849858
Mangrove	Gemmatimonadota	20	2.83286
Mangrove	Ignavibacteriae	4	0.566572
Mangrove	Latescibacteria	3	0.424929
Mangrove	Lentisphaerota	3	0.424929
Mangrove	Nitrospirota	32	4.53258
Mangrove	Planctomycetes	39	5.52408
Mangrove	Proteobacteria	78	11.0482
Mangrove	Pseudomonadota	53	7.50708
Mangrove	Spirochaetes	11	1.55807
Mangrove	Synergistetes	1	0.141643
Mangrove	Tenericutes	2	0.283286
Mangrove	Thermodesulfobacteriota	10	1.41643
Mangrove	Thermomicrobia	1	0.141643
Mangrove	Verrucomicrobia	25	3.54108
Saltmarsh	Acidobacteria	29	7.02179
Saltmarsh	Actinobacteria	2	0.484262
Saltmarsh	Actinomycetota	28	6.77966
Saltmarsh	Aquificota	1	0.242131
Saltmarsh	Bacteroidetes	36	8.71671
Saltmarsh	Calditrichaeota	1	0.242131
Saltmarsh	Campylobacterota	3	0.726392
Saltmarsh	Chlamydiota	2	0.484262
Saltmarsh	Chlorobi	14	3.38983
Saltmarsh	Chloroflexi	27	6.53753
Saltmarsh	Chloroflexota	1	0.242131
Saltmarsh	Crenarchaeota	3	0.726392
Saltmarsh	Cyanobacteria	12	2.90557
Saltmarsh	Deferribacterota	4	0.968523
Saltmarsh	Deinococcota	5	1.21065
Saltmarsh	Epsilonbacteraeota	1	0.242131
Saltmarsh	Fibrobacterota	1	0.242131
Saltmarsh	Firmicutes	34	8.23245
Saltmarsh	Fusobacteriota	2	0.484262
Saltmarsh	Gemmatimonadota	16	3.87409
Saltmarsh	Ignavibacteriae	1	0.242131
Saltmarsh	Latescibacteria	3	0.726392
Saltmarsh	Lentisphaerota	2	0.484262
Saltmarsh	Modulibacteria	1	0.242131
Saltmarsh	Myxococcota	3	0.726392
Saltmarsh	Nitrospirota	23	5.56901
Saltmarsh	Planctomycetes	27	6.53753
Saltmarsh	Proteobacteria	51	12.3487
Saltmarsh	Pseudomonadota	31	7.50605
Saltmarsh	Saccharibacteria	2	0.484262
Saltmarsh	Spirochaetes	13	3.1477
Saltmarsh	Tenericutes	1	0.242131
Saltmarsh	Thermodesulfobacteriota	19	4.60048
Saltmarsh	Thermotogota	1	0.242131
Saltmarsh	Verrucomicrobia	13	3.1477
Seagrass	Acidobacteria	5	5.05051
Seagrass	Actinobacteria	1	1.0101
Seagrass	Actinomycetota	6	6.06061
Seagrass	Bacteroidetes	12	12.1212
Seagrass	Campylobacterota	2	2.0202
Seagrass	Chlamydiota	1	1.0101
Seagrass	Chlorobi	2	2.0202
Seagrass	Chloroflexi	5	5.05051
Seagrass	Chloroflexota	1	1.0101
Seagrass	Crenarchaeota	1	1.0101
Seagrass	Cyanobacteria	5	5.05051
Seagrass	Deferribacterota	1	1.0101
Seagrass	Deinococcota	1	1.0101
Seagrass	Epsilonbacteraeota	1	1.0101
Seagrass	Firmicutes	11	11.1111
Seagrass	Fusobacteriota	1	1.0101
Seagrass	Latescibacteria	1	1.0101
Seagrass	Lentisphaerota	1	1.0101
Seagrass	Myxococcota	1	1.0101
Seagrass	Nitrospirota	2	2.0202
Seagrass	Planctomycetes	7	7.07071
Seagrass	Proteobacteria	16	16.1616
Seagrass	Pseudomonadota	6	6.06061
Seagrass	Spirochaetes	1	1.0101
Seagrass	Thermodesulfobacteriota	6	6.06061
Seagrass	Verrucomicrobia	2	2.0202
Mangrove	Ascomycota	35	53.0303
Mangrove	Basidiomycota	9	13.6364
Mangrove	Chytridiomycota	2	3.0303
Mangrove	Deuteromycetes	2	3.0303
Mangrove	Entomophthoromycota	1	1.51515
Mangrove	Entorrhizomycota	1	1.51515
Mangrove	Glomeromycota	7	10.6061
Mangrove	Kickxellomycota	1	1.51515
Mangrove	Mucoromycota	3	4.54545
Mangrove	Neocallimastigomycota	1	1.51515
Mangrove	Oomycota	1	1.51515
Mangrove	Rozellomycota	1	1.51515
Mangrove	Zygomycota	2	3.0303
Saltmarsh	Ascomycota	11	32.3529
Saltmarsh	Basidiomycota	5	14.7059
Saltmarsh	Blastocladiomycota	1	2.94118
Saltmarsh	Chytridiomycota	2	5.88235
Saltmarsh	Entomophthoromycota	1	2.94118
Saltmarsh	Glomeromycota	8	23.5294
Saltmarsh	Mucoromycota	1	2.94118
Saltmarsh	Neocallimastigomycota	1	2.94118
Saltmarsh	Rozellomycota	2	5.88235
Saltmarsh	Zygomycota	2	5.88235
Seagrass	Ascomycota	3	60
Seagrass	Basidiomycota	1	20
Seagrass	Mucoromycota	1	20
